# Supplementary material for: Frequency of allele variations in the CFTR gene in a Mexican population
Source: BMC Med Genomics. 2021 Nov 5;14:262. doi: 10.1186/s12920-021-01111-w (PMC8569977; doi:10.1186/s12920-021-01111-w)
Supplement: Supplementary file 1 — Additional file 1: Table S1. Minor allele frequencies (MAF) of the 361 genotyped CFTR variants in a Mexican population. The table shows dbSNP ID, DNA HGVS ID, PROTEIN HGVS ID, Variant type, Clinical significance according to ClinVar, Minor Allele Frequency (MAF), Number of homozygotes and heterozygotes for the variant, and Disorders associated with the variant. The data is in descending order with respect to the allele frequency calculated for the Mexican population. [file 12920_2021_1111_MOESM1_ESM.xlsx]

## Sheet: Hoja1
#	dbSNP ID	HGVS DNA	HGVS PROTEIN	VARIANT TYPE	MAF	Clinical significance	Reference Homozygotes*	Alternative homozygotes**	Heterozygotes	Associated diseases
1	rs213950	NC_000007.13:g.117199533G>A	NP_000483.3:p.Val470Met	Coding sequence variant	0.4687	Benign, Likely Benign or Benign	405	314	734		*	Reference homozygote refers to an individual with two reference alleles on their genotype for a defined variant. The reference allele is also called the major allele. We use the reference human genome GRCh37.
2	rs756665	NC_000007.13:g.117128942A>C		Intron variant	0.4687	Not available clinical information	408	317	730		**	Alternative homozygote refers to an individual with two alternative alleles on their genoytpe for a particular variant. Most of the time the alternative allele is a minor allele but not always, since it depends on the population.
3	rs213987	NC_000007.13:g.117261293C>T		Intron Variant	0.3787	Not available clinical information	542	189	724
4	rs2299445	NC_000007.13:g.117246315A>C		Intron Variant	0.2646	Not available clinical information	789	104	562
5	rs17452984	NC_000007.13:g.117324588G>A		Intergenic Variant	0.1292	Not available clinical information	1107	28	320
6	rs4730797	NC_000007.13:g.117352536A>G		Intergenic Variant	0.1021	Not available clinical information	1178	20	257
7	rs11764070	NC_000007.13:g.117312350T>G		Intergenic Variant	0.101	Not available clinical information	1174	17	259
8	rs1429562	NC_000007.13:g.117259197T>C		Intron Variant	0.02545	Not available clinical information	1382	2	70
9	rs73215927	NC_000007.13:g.117252977A>G		Intron Variant	0.02268	Not available clinical information	1390	1	64
10	rs13221882	NC_000007.13:g.117258266A>G		Intron Variant	0.01444	Not available clinical information	1412	0	42
11	rs17449231	NC_000007.13:g.117178929G>A		Intron Variant	0.01271	Not available clinical information	1418	0	37
12	rs17547533	NC_000007.13:g.117217134T>C		Intron Variant	0.0124	Not available clinical information	1416	0	36
13	rs77041199	NC_000007.13:g.117294477G>A		Intron Variant	0.01204	Not available clinical information	1419	0	35
14	rs1800095	NC_000007.13:g.117199709G>A		Coding Sequence Variant	0.01203	Benign,Likely Benign or Benign,Likely Benign,Uncertain Significance	1420	0	35
15	rs76888052	NC_000007.13:g.117317616C>T		Intergenic Variant	0.01203	Not available clinical information	1421	1	33
16	rs17449134	NC_000007.13:g.117177013G>A		Intron Variant	0.01172	Not available clinical information	1417	0	34
17	rs74931827	NC_000007.13:g.117090896A>G		Intron Variant	0.01065	Not available clinical information	1424	0	31
18	rs1800076	NC_000007.13:g.117149147G>A	NP_000483.3:p.Arg75Gln	Coding Sequence Variant	0.007909	Benign,Conflicting interpretation of pathogenicity,Likely Benign or Benign,Uncertain Significance,Pathogenic	1431	0	23	Hereditary pancreatitis
19	rs34376865	NC_000007.13:g.117172340A>G		Intron Variant	0.006529	Not available clinical information	1436	0	19
20	rs1800098	NC_000007.13:g.117230454G>C	NP_000483.3:p.Gly576Ala	Coding Sequence Variant	0.005666	Conflicting interpretation of pathogenicity,Uncertain Significance,Pathogenic	1396	0	16	Cystic Fibrosis, Congenital bilateral aplasia of vas deferens
21	rs77913485	NC_000007.13:g.117104985C>A		Intergenic Variant	0.005567	Not available clinical information	1421	0	16
22	rs62469442	NC_000007.13:g.117206695G>A		Intron Variant	0.004975	Not available clinical information	1394	1	12
23	rs116900477	NC_000007.13:g.117202817A>G		Intron Variant	0.004467	Not available clinical information	1442	0	13
24	rs146521846	NC_000007.13:g.117251848C>T	NP_000483.3:p.Ser1118Phe	Coding Sequence Variant	0.00314	Uncertain Significance,Pathogenic	1424	0	9	Cystic Fibrosis
25	rs113993960	NC_000007.13:g.117199646_117199648del	NP_000483.3:p.Phe508del	Coding Sequence Variant	0.003093	Pathogenic,Likely Pathogenic,Drug Response	1446	0	9	Cystic Fibrosis, Hereditary pancreatitis, Congenital bilateral aplasia of vas deferens
26	rs1800111	NC_000007.13:g.117250575G>C	NP_000483.3:p.Leu997Phe	Coding Sequence Variant	0.002749	Uncertain Significance,Pathogenic,Conflicting interpretation of pathogenicity	1447	0	8	Pancreatitis, Hypertrypsinemia
27	rs121908804	NC_000007.13:g.117175445_117175466del		Splice Donor Variant	0.001768	Pathogenic	1409	0	5	Cystic Fibrosis
28	rs191456345	NC_000007.13:g.117176630A>G	NP_000483.3:p.Arg258Gly	Coding Sequence Variant	0.001723	Uncertain Significance,Conflicting interpretation of pathogenicity,Likely Pathogenic,Pathogenic	1446	0	5	Cystic Fibrosis
29	rs113820495	NC_000007.13:g.117351728T>G	NP_219499.1:p.Lys1619Gln	Coding Sequence Variant	0.001718	Benign	1450	0	5
30	rs11971167	NC_000007.13:g.117282582G>T	NP_000483.3:p.Asp1270Tyr	Coding Sequence Variant	0.001718	Uncertain Significance,Drug Response,Pathogenic,Conflicting interpretation of pathogenicity	1450	0	5	Hereditary pancreatitis, Congenital bilateral aplasia of vas deferens
31	rs397508303	NC_000007.13:g.117232013_117232019del	NP_000483.3:p.Lys598fs	Coding Sequence Variant	0.001416	Pathogenic	1408	0	4	Cystic Fibrosis
32	rs397508306	NC_000007.13:g.117232022A>T	NP_000483.3:p.Ile601Phe	Coding Sequence Variant	0.00141	Pathogenic	1414	0	4	Cystic Fibrosis
33	rs121908759	NC_000007.13:g.117232086G>A	NP_000483.3:p.Gly622Asp	Coding Sequence Variant	0.001405	Pathogenic,Likely Pathogenic or Pathogenic,Likely Pathogenic	1419	0	4	Bronchiectasis, Congenital bilateral aplasia of vas deferens, Cystic fibrosis, Hereditary pancreatitis
34	rs112162204	NC_000007.13:g.117176719C>G	NP_000483.3:p.Asn287Lys	Coding Sequence Variant	0.001388	Uncertain Significance	1437	0	4
35	rs115545701	NC_000007.13:g.117149143C>T	NP_000483.3:p.Arg74Trp	Coding Sequence Variant	0.001375	Uncertain Significance,Drug Response,Likely Pathogenic,Conflicting interpretation of pathogenicity	1451	0	4	Congenital bilateral aplasia of vas deferens, Cystic fibrosis
36	rs80034486	NC_000007.13:g.117292931C>G	NP_000483.3:p.Asn1303Lys	Coding Sequence Variant	0.001064	Pathogenic	1407	0	3	Congenital bilateral aplasia of vas deferens, Cystic fibrosis
37	rs397508400	NC_000007.13:g.117235082_117235092del	NP_000483.3:p.Ile864fs	Coding Sequence Variant	0.001054	Pathogenic	1420	0	3	Cystic Fibrosis
38	rs121909026	NC_000007.13:g.117292959C>T	NP_000483.3:p.Gln1313Ter	Coding Sequence Variant	0.001045	Pathogenic,Uncertain Significance	1432	0	3	Cystic Fibrosis
39	rs121909019	NC_000007.13:g.117251692G>A	NP_000483.3:p.Arg1066His	Coding Sequence Variant	0.001043	Pathogenic	1436	1	1	Cystic Fibrosis
40	rs397508685	NC_000007.13:g.117305523dup	NP_000483.3:p.Ile1383fs	Coding Sequence Variant	0.00104	Pathogenic	1439	0	3	Cystic Fibrosis
41	rs397508804	NC_000007.13:g.117176717A>T	NP_000483.3:p.Asn287Tyr	Coding Sequence Variant	0.001039	Uncertain Significance,Likely Pathogenic	1441	0	3	Cystic Fibrosis
42	rs397508462	NC_000007.13:g.117246755A>T	NP_000483.3:p.Asp979Val	Coding Sequence Variant	0.001038	Pathogenic,Uncertain Significance,Likely Pathogenic	1442	0	3	Cystic Fibrosis
43	rs145449046	NC_000007.13:g.117232595C>T	NP_000483.3:p.Arg792Ter	Coding Sequence Variant	0.001037	Uncertain Significance,Pathogenic	1444	0	3	Cystic Fibrosis, Congenital bilateral aplasia of vas deferens
44	rs121908794	NC_000007.13:g.117230406G>A		Splice Acceptor Variant	0.001033	Pathogenic,Likely Pathogenic	1449	0	3	Cystic Fibrosis, Congenital bilateral aplasia of vas deferens
45	rs193922511	NC_000007.13:g.117243741T>G	NP_000483.3:p.Val938Gly	Coding Sequence Variant	0.001031	Uncertain Significance,Pathogenic	1452	0	3	Cystic Fibrosis, Congenital bilateral aplasia of vas deferens
46	rs797045160	NC_000007.13:g.117182069G>A		Splice Acceptor Variant	0.0007112	Pathogenic	1404	0	2	Cystic Fibrosis
47	rs397508363	NC_000007.13:g.117232518G>A	NP_000483.3:p.Arg766Lys	Coding Sequence Variant	0.0007107	Not available clinical information	1404	0	5
48	rs397508363	NC_000007.13:g.117232518G>T	NP_000483.3:p.Arg766Met	Coding Sequence Variant	0.0007107	Not available clinical information	1404	0	5
49	rs1800110	NC_000007.13:g.117243828T>C	NP_000483.3:p.Leu967Ser	Coding Sequence Variant	0.0007077	Uncertain Significance,Pathogenic,Conflicting interpretation of pathogenicity	1411	0	2	Cystic Fibrosis, Congenital bilateral aplasia of vas deferens
50	rs397508701	NC_000007.13:g.117305607C>T	NP_000483.3:p.Gln1411Ter	Coding Sequence Variant	0.0007052	Pathogenic	1416	0	2	Cystic Fibrosis
51	rs372227120	NC_000007.13:g.117305619G>T		Splice Donor Variant	0.0007008	Pathogenic	1425	0	2	Cystic Fibrosis
52	rs75096551	NC_000007.13:g.117246808G>T		Splice Donor Variant	0.0006969	Likely Pathogenic,Pathogenic	1433	0	2	Cystic Fibrosis, Hereditary pancreatitis, Congenital bilateral aplasia of vas deferens
53	rs193922503	NC_000007.13:g.117227785G>T		Intron Variant	0.0006959	Pathogenic	1435	0	2	Cystic Fibrosis, CFTR-related disorders
54	rs121909034	NC_000007.13:g.117243663C>T	NP_000483.3:p.Ser912Leu	Coding Sequence Variant	0.000693	Pathogenic,Likely Benign,Likely Benign or Benign,Conflicting interpretation of pathogenicity	1441	0	2	Cystic Fibrosis, CFTR-related disorders
55	rs397508393	NC_000007.13:g.117235030G>A	NP_000483.3:p.Trp846Ter	Coding Sequence Variant	0.0006911	Pathogenic	1445	0	2	Cystic Fibrosis
56	rs1800114	NC_000007.13:g.117251695C>T	NP_000483.3:p.Ala1067Val	Coding Sequence Variant	0.0006901	Uncertain Significance,Conflicting interpretation of pathogenicity	1447	0	2
57	rs193922506	NC_000007.13:g.117235090G>A	NP_000483.3:p.Cys866Tyr	Coding Sequence Variant	0.0006901	Uncertain Significance	1447	0	2
58	rs397508176	NC_000007.13:g.117182163G>A		Splice Donor Variant	0.0006901	Pathogenic,Likely Pathogenic or Pathogenic	1447	0	2	Cystic Fibrosis
59	rs121908771	NC_000007.13:g.117174371del	NP_000483.3:p.Ile177fs	Frameshift Variant	0.0006892	Pathogenic,Likely Pathogenic or Pathogenic	1449	0	2	Congenital bilateral aplasia of vas deferens, Cystic fibrosis
60	rs397508684	NC_000007.13:g.117305520C>T	NP_000483.3:p.Gln1382Ter	Coding Sequence Variant	0.0006892	Pathogenic	1449	0	2	Cystic Fibrosis
61	rs150547726	NC_000007.13:g.117351826G>A	NP_219499.1:p.Pro1586Leu	Coding Sequence Variant	0.0006882	Not available clinical information	1451	0	2
62	rs138338446	NC_000007.13:g.117175323G>A	NP_000483.3:p.Val201Met	Coding Sequence Variant	0.0006878	Uncertain Significance	1452	0	2
63	rs373885282	NC_000007.13:g.117243686G>A	NP_000483.3:p.Val920Met	Coding Sequence Variant	0.0006873	Uncertain Significance,Conflicting interpretation of pathogenicity	1453	0	2
64	rs78802634	NC_000007.13:g.117251761G>A	NP_000483.3:p.Trp1089Ter	Coding Sequence Variant	0.0006873	Pathogenic	1453	0	2	Bronchiectasis, Congenital bilateral aplasia of vas deferens, Cystic fibrosis, Hereditary pancreatitis
65	rs387906373	NC_000007.13:g.117292901ATTT[1]	NP_000483.3:p.Ile1295fs	Frameshift Variant	0.0003521	Pathogenic	1419	0	1	Cystic Fibrosis
66	rs121908748	NC_000007.13:g.117230494G>A		Splice Donor Variant	0.0003504	Pathogenic	1426	0	1	Congenital bilateral aplasia of vas deferens, Cystic fibrosis
67	rs397508405	NC_000007.13:g.117235094dup	NP_000483.3:p.Val868fs	Frameshift Variant	0.0003497	Pathogenic	1429	0	1	Cystic Fibrosis
68	rs141158996	NC_000007.13:g.117232712G>T		Splice Donor Variant	0.0003492	Pathogenic	1431	0	1	Cystic Fibrosis
69	rs35889249	NC_000007.13:g.117185705A>G		Intron Variant	0.0003489	Not available clinical information	1432	0	1
70	rs397508297	NC_000007.13:g.117230490A>G	NP_000483.3:p.Glu588Gly	Coding Sequence Variant	0.0003487	Uncertain Significance	1433	0	1
71	rs397508296	NC_000007.13:g.117230480G>T	NP_000483.3:p.Glu585Ter	Coding Sequence Variant	0.0003484	Pathogenic	1434	0	1	Cystic Fibrosis
72	rs397508399	NC_000007.13:g.117235076del	NP_000483.3:p.Phe861fs	Coding Sequence Variant	0.0003484	Pathogenic	1434	0	1	Cystic Fibrosis, CFTR-related disorders
73	rs77409459	NC_000007.13:g.117180297C>T	NP_000483.3:p.Thr338Ile	Coding Sequence Variant	0.0003477	Pathogenic	1437	0	1	Cystic Fibrosis, CFTR-related disorders
74	rs397508336	NC_000007.13:g.117232274C>T	NP_000483.3:p.Gln685Ter	Coding Sequence Variant	0.000347	Pathogenic	1440	0	1	Cystic Fibrosis
75	rs121909013	NC_000007.13:g.117227859G>A	NP_000483.3:p.Gly551Ser	Coding Sequence Variant	0.0003467	Pathogenic	1441	0	1	Cystic Fibrosis
76	rs397508699	NC_000007.13:g.117305601G>A	NP_000483.3:p.Glu1409Lys	Coding Sequence Variant	0.0003467	Pathogenic,Uncertain Significance	1441	0	1	Cystic Fibrosis
77	rs121908780	NC_000007.13:g.117232194_117232206delinsAGAAA	NP_000483.3:p.Arg658fs	Frameshift Variant	0.0003463	Pathogenic	1443	0	1	Congenital bilateral aplasia of vas deferens, Cystic fibrosis
78	rs151073129	NC_000007.13:g.117176711A>T	NP_000483.3:p.Ile285Phe	Coding Sequence Variant	0.0003463	Benign,Likely Benign	1443	0	1
79	rs78440224	NC_000007.13:g.117174424G>A		Intron Variant	0.0003463	Pathogenic	1443	0	1	Congenital bilateral aplasia of vas deferens, Cystic fibrosis
80	rs193922520	NC_000007.13:g.117267829G>A		Intron Variant	0.000346	Pathogenic	1444	0	1	Congenital bilateral aplasia of vas deferens, Cystic fibrosis
81	rs121909011	NC_000007.13:g.117180284C>T	NP_000483.3:p.Arg334Trp	Coding Sequence Variant	0.0003451	Pathogenic	1448	0	1	Bronchiectasis, Congenital bilateral aplasia of vas deferens, Cystic fibrosis, Hereditary pancreatitis
82	rs121908760	NC_000007.13:g.117232346C>T	NP_000483.3:p.Arg709Ter	Coding Sequence Variant	0.0003446	Pathogenic	1450	0	1	Congenital bilateral aplasia of vas deferens, Cystic fibrosis
83	rs121908797	NC_000007.13:g.117246807G>A	NP_000483.3:p.Gln996=	Coding Sequence Variant	0.0003446	Pathogenic	1450	0	1	Congenital bilateral aplasia of vas deferens, Cystic fibrosis
84	rs397508395	NC_000007.13:g.117235045G>A	NP_000483.3:p.Arg851Gln	Coding Sequence Variant	0.0003446	Uncertain Significance,Likely Pathogenic	1450	0	1	Cystic Fibrosis
85	rs397508395	NC_000007.13:g.117235045G>T	NP_000483.3:p.Arg851Leu	Coding Sequence Variant	0.0003446	Uncertain Significance,Likely Pathogenic	1450	0	1	Bronchiectasis, Congenital bilateral aplasia of vas deferens, Cystic fibrosis, Hereditary pancreatitis
86	rs397508759	NC_000007.13:g.117174417G>T	NP_000483.3:p.Glu193Ter	Coding Sequence Variant	0.0003446	Pathogenic,Drug Response	1450	0	1	Bronchiectasis, Congenital bilateral aplasia of vas deferens, Cystic fibrosis, Hereditary pancreatitis
87	rs386134230	NC_000007.13:g.117246728G>T	NP_000483.3:p.Gly970Va	Coding Sequence Variant	0.0003444	Pathogenic,Likely Pathogenic	1451	0	1	Congenital bilateral aplasia of vas deferens, Cystic fibrosis
88	rs397508381	NC_000007.13:g.117232697G>A	NP_000483.3:p.Glu826Lys	Coding Sequence Variant	0.0003444	Uncertain Significance	1451	0	1
89	rs397508538	NC_000007.13:g.117251805G>T	NP_000483.3:p.Glu1104Ter	Coding Sequence Variant	0.0003444	Pathogenic	1451	0	1	Cystic Fibrosis
90	rs397508796	NC_000007.13:g.117144332G>T	NP_000483.3:p.Gly27Ter	Coding Sequence Variant	0.0003444	Pathogenic	1451	0	1	Cystic Fibrosis
91	rs74597325	NC_000007.13:g.117227865C>T	NP_000483.3:p.Arg553Ter	Coding Sequence Variant	0.0003444	Pathogenic	1451	0	1	Bronchiectasis, Congenital bilateral aplasia of vas deferens, Cystic fibrosis, Hereditary pancreatitis
92	rs75527207	NC_000007.13:g.117227860G>A	NP_000483.3:p.Gly551Asp	Coding Sequence Variant	0.0003444	Drug Response,Pathogenic	1451	0	1	Bronchiectasis, Congenital bilateral aplasia of vas deferens, Cystic fibrosis, Hereditary pancreatitis
93	rs75789129	NC_000007.13:g.117227874A>G	NP_000483.3:p.Ile556Val	Coding Sequence Variant	0.0003444	Benign,Likely Benign or Benign,Pathogenic,Likely Benign	1451	0	1	Bronchiectasis, Congenital bilateral aplasia of vas deferens, Cystic fibrosis, Hereditary pancreatitis
94	rs149279509	NC_000007.13:g.117250625A>G	NP_000483.3:p.Tyr1014Cys	Coding Sequence Variant	0.0003441	Uncertain Significance	1452	0	1
95	rs1800073	NC_000007.13:g.117144344C>T	NP_000483.3:p.Arg31Cys	Coding Sequence Variant	0.0003441	Likely Benign,Uncertain Significance,Likely Benign or Benign,Conflicting interpretation of pathogenicity	1452	0	1
96	rs397508725	NC_000007.13:g.117171152G>A	NP_000483.3:p.Ser158Asn	Coding Sequence Variant	0.0003441	Uncertain Significance	1452	0	1
97	rs75389940	NC_000007.13:g.117267807A>G	NP_000483.3:p.Ile1234Val	Coding Sequence Variant	0.0003441	Pathogenic	1452	0	1	Cystic Fibrosis
98	rs121908750	NC_000007.13:g.117149194G>A	NP_000483.3:p.Gly91Arg	Coding Sequence Variant	0.0003439	Pathogenic	1453	0	1	Cystic Fibrosis
99	rs121908752	NC_000007.13:g.117175339T>G	NP_000483.3:p.Leu206Trp	Coding Sequence Variant	0.0003439	Pathogenic,Drug Response	1453	0	1	Bronchiectasis, Congenital bilateral aplasia of vas deferens, Cystic fibrosis, Hereditary pancreatitis
100	rs121909036	NC_000007.13:g.117251689T>C	NP_000483.3:p.Leu1065Pro	Coding Sequence Variant	0.0003439	Pathogenic	1453	0	1	Congenital bilateral aplasia of vas deferens, Cystic fibrosis
101	rs367850319	NC_000007.13:g.117174375C>A	NP_000483.3:p.Gln179Lys	Coding Sequence Variant	0.0003439	Uncertain Significance,Likely Pathogenic	1453	0	1	Cystic Fibrosis
102	rs397508267	NC_000007.13:g.117230407A>C	NP_000483.3:p.Arg560Ser	Coding Sequence Variant	0.0003439	Pathogenic	1453	0	1	Cystic Fibrosis
103	rs121908792	NC_000007.13:g.117170952G>A		Splice Acceptor Variant	0.0003436	Pathogenic,Likely Pathogenic or Pathogenic	1454	0	1	Cystic Fibrosis
104	rs121909041	NC_000007.13:g.117282537T>C	NP_000483.3:p.Ser1255Pro	Coding Sequence Variant	0.0003436	Pathogenic,Drug Response	1454	0	1	Cystic Fibrosis
105	rs1800103	NC_000007.13:g.117232642A>G	NP_000483.3:p.Ile807Met	Coding Sequence Variant	0.0003436	Benign,Uncertain Significance,Conflicting interpretation of pathogenicity	1454	0	1
106	rs201386642	C_000007.13:g.117234999G>T	NP_000483.3:p.Asp836Tyr	Coding Sequence Variant	0.0003436	Uncertain Significance,Conflicting interpretation of pathogenicity	1454	0	1
107	rs387906378	NC_000007.13:g.117267639_117267642dup	NP_000483.3:p.Thr1179fs	Coding Sequence Variant	0.0003436	Pathogenic	1454	0	1	Cystic Fibrosis
108	rs397508670	NC_000007.13:g.117304869C>T	NP_000483.3:p.Ala1364Val	Coding Sequence Variant	0.0003436	Uncertain Significance	1454	0	1
109	rs76649725	NC_000007.13:g.117282538C>A	NP_000483.3:p.Ser1255Ter	Coding Sequence Variant	0.0003436	Uncertain Significance,Pathogenic	1454	0	1	Cystic Fibrosis
110	rs80282562	NC_000007.13:g.117174372G>A	NP_000483.3:p.Gly178Arg	Coding Sequence Variant	0.0003436	Drug Response,Pathogenic	1454	0	1	Bronchiectasis, Congenital bilateral aplasia of vas deferens, Cystic fibrosis, Hereditary pancreatitis
111	rs113993959	NC_000007.13:g.117227832G>T	NP_000483.3:p.Gly542Ter	Coding Sequence Variant	0	Pathogenic,Drug Response	1455	0	0	Bronchiectasis, Congenital bilateral aplasia of vas deferens, Cystic fibrosis, Hereditary pancreatitis
112	rs121908751	NC_000007.13:g.117170953G>A	NP_000483.3:p.Glu92Lys	Coding Sequence Variant	0	Pathogenic	1455	0	0	CFTR-related disorders,Cystic fibrosis
113	rs121908751	NC_000007.13:g.117170953G>T	NP_000483.3:p.Glu92Ter	Coding Sequence Variant	0	Pathogenic	1455	0	0	Congenital bilateral aplasia of vas deferens, Cystic fibrosis
114	rs121908754	NC_000007.13:g.117199697C>A	NP_000483.3:p.Cys524Ter	Coding Sequence Variant	0	Pathogenic	1455	0	0	Cystic Fibrosis
115	rs121908755	NC_000007.13:g.117227854G>A	NP_000483.3:p.Ser549Asn	Coding Sequence Variant	0	Pathogenic,Drug Response	1453	0	0	Congenital bilateral aplasia of vas deferens, Cystic fibrosis
116	rs121908757	NC_000007.13:g.117227853A>C	NP_000483.3:p.Ser549Arg	Coding Sequence Variant	0	Pathogenic,Drug Response	1452	0	0	Congenital bilateral aplasia of vas deferens, Cystic fibrosis
117	rs121908763	NC_000007.13:g.117267694C>G	NP_000483.3:p.Ser1196Ter	Coding Sequence Variant	0	Pathogenic	1449	0	0	Cystic Fibrosis
118	rs121908764	NC_000007.13:g.117267718G>A	NP_000483.3:p.Trp1204Ter	Coding Sequence Variant	0	Pathogenic	1454	0	0	Cystic Fibrosis
119	rs121908765	NC_000007.13:g.117267719G>A	NP_000483.3:p.Trp1204Ter	Coding Sequence Variant	0	Pathogenic	1449	0	0	Cystic Fibrosis
120	rs121908770	NC_000007.13:g.117171121del	NP_000483.3:p.Ile148fs	Coding Sequence Variant	0	Pathogenic	1455	0	0	Cystic Fibrosis
121	rs121908772	NC_000007.13:g.117176661del	NP_000483.3:p.Asn268fs	Coding Sequence Variant	0	Pathogenic	1454	0	0	Cystic Fibrosis
122	rs121908776	NC_000007.13:g.117199668TA[1]	NP_000483.3:p.Tyr515_Arg516delinsTer	Coding Sequence Variant	0	Pathogenic	1454	0	0	Cystic Fibrosis
123	rs121908779	NC_000007.13:g.117232144_117232152delinsA	NP_000483.3:p.Ser641fs	Coding Sequence Variant	0	Pathogenic	1455	0	0	Congenital bilateral aplasia of vas deferens, Cystic fibrosis, CFTR-related disorders
124	rs121908781	NC_000007.13:g.117250623del	NP_000483.3:p.Tyr1014fs	Coding Sequence Variant	0	Pathogenic	1455	0	0	Cystic Fibrosis
125	rs121908784	NC_000007.13:g.117282518del	NP_000483.3:p.Lys1250fs	Coding Sequence Variant	0	Pathogenic	1455	0	0	Congenital bilateral aplasia of vas deferens, Cystic fibrosis
126	rs121908788	NC_000007.13:g.117243665_117243666insG	NP_000483.3:p.Tyr913Ter	Coding Sequence Variant	0	Pathogenic	1455	0	0	Cystic Fibrosis
127	rs121908791	NC_000007.13:g.117149197G>A		Splice Donor Variant	0	Pathogenic	1455	0	0	Cystic Fibrosis
128	rs121908793	NC_000007.13:g.117175301G>A		Splice Acceptor Variant	0	Pathogenic	1455	0	0	Congenital bilateral aplasia of vas deferens, Cystic fibrosis
129	rs121908803	NC_000007.13:g.117175335C>T	NP_000483.3:p.Pro205Ser	Coding Sequence Variant	0	Pathogenic,Uncertain Significance	1455	0	0	Congenital bilateral aplasia of vas deferens, Cystic fibrosis
130	rs121908810	NC_000007.13:g.117232511C>T	NP_000483.3:p.Arg764Ter	Coding Sequence Variant	0	Pathogenic	1452	0	0	Congenital bilateral aplasia of vas deferens, Cystic fibrosis
131	rs121908811	NC_000007.13:g.117267766del	NP_000483.3:p.Thr1220fs	Frameshift Variant	0	Pathogenic	1455	0	0	Congenital bilateral aplasia of vas deferens, Cystic fibrosis
132	rs121909001	NC_000007.13:g.117199647_117199649del	NP_000483.3:p.Phe508del	Coding Sequence Variant	0	Not available clinical information	1455	0	0
133	rs121909005	NC_000007.13:g.117227855T>G	NP_000483.3:p.Ser549Arg	Coding Sequence Variant	0	Pathogenic,Drug Response	1454	0	0	Bronchiectasis, Congenital bilateral aplasia of vas deferens, Cystic fibrosis, Hereditary pancreatitis
134	rs121909012	NC_000007.13:g.117235044C>T	NP_000483.3:p.Arg851Ter	Coding Sequence Variant	0	Pathogenic	1444	0	0	Congenital bilateral aplasia of vas deferens, Cystic fibrosis
135	rs121909015	NC_000007.13:g.117282647G>C	NP_000483.3:p.Gln1291His	Coding Sequence Variant	0	Pathogenic,Uncertain Significance	1455	0	0	Cystic Fibrosis
136	rs121909017	NC_000007.13:g.117199600C>T	NP_000483.3:p.Ser492Phe	Coding Sequence Variant	0	Pathogenic	1453	0	0	Bronchiectasis, Congenital bilateral aplasia of vas deferens, Cystic fibrosis, Hereditary pancreatitis
137	rs121909020	NC_000007.13:g.117251694G>A	NP_000483.3:p.Ala1067Thr	Coding Sequence Variant	0	Pathogenic,Uncertain Significance,Drug Response,Likely Pathogenic	1430	0	0	Cystic Fibrosis, Inborn Genetic Diseases
138	rs121909025	NC_000007.13:g.117149094G>A	NP_000483.3:p.Trp57Ter	Coding Sequence Variant	0	Pathogenic	1455	0	0	Cystic Fibrosis
139	rs121909045	NC_000007.13:g.117120167G>T	NP_000483.3:p.Glu7Ter	Coding Sequence Variant	0	Pathogenic	1455	0	0	Cystic Fibrosis
140	rs121909046	NC_000007.13:g.117175372A>G	NP_000483.3:p.Glu217Gly	Coding Sequence Variant	0	Uncertain Significance,Benign,Conflicting interpretation of pathogenicity	1454	0	0
141	rs121909047	NC_000007.13:g.117230409C>A	NP_000483.3:p.Ala561Glu	Coding Sequence Variant	0	Pathogenic,Likely Pathogenic	1446	0	0	Cystic Fibrosis
142	rs137975784	NC_000007.13:g.117246748T>G	NP_000483.3:p.Ser977Ala	Coding Sequence Variant	0	Not available clinical information	1451	0	0
143	rs138427145	NC_000007.13:g.117199578A>T	NP_000483.3:p.Ser485Cys	Coding Sequence Variant	0	Uncertain Significance	1455	0	0
144	rs139304906	NC_000007.13:g.117251725T>C	NP_000483.3:p.Leu1077Pro	Coding Sequence Variant	0	Pathogenic	1455	0	0	Congenital bilateral aplasia of vas deferens, Cystic fibrosis, Inborn Genetic Diseases
145	rs139468767	NC_000007.13:g.117232074T>C	NP_000483.3:p.Ile618Thr	Coding Sequence Variant	0	Pathogenic,Likely Pathogenic or Pathogenic,Likely Pathogenic	1451	0	0	Congenital bilateral aplasia of vas deferens, Cystic fibrosis
146	rs139573311	NC_000007.13:g.117199525T>C	NP_000483.3:p.Leu467Pro	Coding Sequence Variant	0	Pathogenic	1455	0	0	Congenital bilateral aplasia of vas deferens, Cystic fibrosis, Inborn Genetic Diseases
147	rs139729994	NC_000007.13:g.117254767G>T	NP_000483.3:p.Leu1156Phe	Coding Sequence Variant	0	Pathogenic,Uncertain Significance,Likely Pathogenic,Conflicting interpretation of pathogenicity	1454	0	0	CFTR-related disorders,Cystic fibrosis, Inborn Genetic Diseases
148	rs140502196	NC_000007.13:g.117171011C>T	NP_000483.3:p.Pro111Leu	Coding Sequence Variant	0	Uncertain Significance,Pathogenic	1455	0	0	CFTR-related disorders
149	rs142773283	NC_000007.13:g.117243783T>C	NP_000483.3:p.Met952Thr	Coding Sequence Variant	0	Uncertain Significance,Conflicting interpretation of pathogenicity	1455	0	0
150	rs142864834	NC_000007.13:g.117176704A>T	NP_000483.3:p.Glu282Asp	Coding Sequence Variant	0	Uncertain Significance	1449	0	0
151	rs143218779	NC_000007.13:g.117199532G>T	NP_000483.3:p.Met469Ile	Coding Sequence Variant	0	Uncertain Significance	1455	0	0
152	rs143456784	NC_000007.13:g.117144378C>T	NP_000483.3:p.Ser42Phe	Coding Sequence Variant	0	Uncertain Significance	1454	0	0
153	rs143570767	NC_000007.13:g.117282648G>A		Splice Donor Variant	0	Pathogenic,Likely Pathogenic	1454	0	0	Congenital bilateral aplasia of vas deferens, Cystic fibrosis
154	rs144055758	NC_000007.13:g.117250679A>G	NP_000483.3:p.Tyr1032Cys	Coding Sequence Variant	0	Pathogenic,Likely Pathogenic,Likely Pathogenic or Pathogenic	1455	0	0	Congenital bilateral aplasia of vas deferens, Cystic fibrosis
155	rs145545286	NC_000007.13:g.117304781C>T	NP_000483.3:p.Leu1335Phe	Coding Sequence Variant	0	Uncertain Significance	1455	0	0
156	rs145900055	NC_000007.13:g.117171097C>T	NP_000483.3:p.Pro140Ser	Coding Sequence Variant	0	Uncertain Significance	1455	0	0
157	rs149790377	NC_000007.13:g.117243667T>A	NP_000483.3:p.Tyr913Ter	Coding Sequence Variant	0	Pathogenic	1454	0	0	Congenital bilateral aplasia of vas deferens, Cystic fibrosis
158	rs150212784	NC_000007.14:g.117611595T>G	NP_000483.3:p.Phe1052Val	Coding Sequence Variant	0	Uncertain Significance,Conflicting interpretation of pathogenicity,Drug Response,Pathogenic	1455	0	0	Congenital bilateral aplasia of vas deferens, CFTR-related disorders, Inborn Genetic Diseases
159	rs150683293	NC_000007.13:g.117304907G>C	NP_000483.3:p.Asp1377His	Coding Sequence Variant	0	Uncertain Significance,Pathogenic	1455	0	0	CFTR-related disorders
160	rs150691494	NC_000007.13:g.117180186A>G	NP_000483.3:p.Tyr301Cys	Coding Sequence Variant	0	Uncertain Significance	1455	0	0
161	rs151020603	NC_000007.13:g.117144390C>T	NP_000483.3:p.Ala46Val	Coding Sequence Variant	0	Uncertain Significance,Conflicting interpretation of pathogenicity	1441	0	0
162	rs151048781	NC_000007.13:g.117243784G>C	NP_000483.3:p.Met952Ile	Coding Sequence Variant	0	Uncertain Significance,Likely Pathogenic,Conflicting interpretation of pathogenicity,Pathogenic	1455	0	0	Congenital bilateral aplasia of vas deferens, CFTR-related disorders, Inborn Genetic Diseases
163	rs1800074	NC_000007.13:g.117144384A>G	NP_000483.3:p.Asp44Gly	Coding Sequence Variant	0	Pathogenic	1452	0	0	Cystic Fibrosis
164	rs1800074	NC_000007.13:g.117144384A>T	NP_000483.3:p.Asp44Val	Coding Sequence Variant	0		1452	0	0
165	rs1800079	NC_000007.13:g.117174349G>A	NP_000483.3:p.Arg170His	Coding Sequence Variant	0	Uncertain Significance,Pathogenic	1447	0	0	CFTR-related disorders
166	rs1800089	NC_000007.13:g.117199524C>T	NP_000483.3:p.Leu467Phe	Coding Sequence Variant	0	Likely Benign,Conflicting interpretation of pathogenicity	1455	0	0
167	rs1800091	NC_000007.13:g.117199641A>G	NP_000483.3:p.Ile506Val	Coding Sequence Variant	0	Likely Pathogenic,Benign,Conflicting interpretation of pathogenicity	1454	0	0	Congenital bilateral aplasia of vas deferens, Cystic fibrosis
168	rs1800120	NC_000007.13:g.117267592G>T	NP_000483.3:p.Arg1162Leu	Coding Sequence Variant	0	Uncertain Significance,Likely Benign or Benign,Pathogenic,Conflicting interpretation of pathogenicity	1454	0	0	CFTR-related disorders,Cystic fibrosis, Inborn Genetic Diseases
169	rs186089140	NC_000007.13:g.117232431C>T	NP_000483.3:p.Ser737Phe	Coding Sequence Variant	0	Not available clinical information	1454	0	0
170	rs191733829	NC_000007.13:g.117092829A>G		Intron Variant	0	Not available clinical information	1455	0	0
171	rs193922500	NC_000007.13:g.117188852T>C	NP_000483.3:p.Val456Ala	Coding Sequence Variant	0	Likely Pathogenic or Pathogenic,Likely Pathogenic,Pathogenic	1455	0	0	Bronchiectasis, Congenital bilateral aplasia of vas deferens, Cystic fibrosis, Hereditary pancreatitis
172	rs193922501	NC_000007.13:g.117120162C>T	NP_000483.3:p.Pro5Leu	Coding Sequence Variant	0	Conflicting interpretation of pathogenicity,Likely Pathogenic,Pathogenic	1455	0	0	Congenital bilateral aplasia of vas deferens, CFTR-related disorders, Inborn Genetic Diseases, Cystic Fibrosis
173	rs193922510	NC_000007.13:g.117243738dup	NP_000483.3:p.Val938fs	Frameshift Variant	0	Pathogenic	1455	0	0	Congenital bilateral aplasia of vas deferens, Cystic fibrosis
174	rs193922515	NC_000007.14:g.117610517A>T		Splice Acceptor Variant	0	Likely Pathogenic,Pathogenic	1453	0	0	Congenital bilateral aplasia of vas deferens, Cystic fibrosis
175	rs193922516	NC_000007.13:g.117250622C>A	NP_000483.3:p.Pro1013His	Coding Sequence Variant	0	Uncertain Significance	1454	0	0
176	rs193922518	NC_000007.13:g.117171034A>G	NP_000483.3:p.Ile119Val	Coding Sequence Variant	0	Uncertain Significance	1455	0	0
177	rs193922519	NC_000007.13:g.117171049G>C	NP_000483.3:p.Gly124Arg	Coding Sequence Variant	0	Likely Pathogenic	1455	0	0	Cystic fibrosis
178	rs193922521	NC_000007.13:g.117171059_117171061dup	NP_000483.3:p.Leu127dup	Inframe Insertion	0	Likely Pathogenic	1455	0	0	Cystic fibrosis
179	rs193922524	NC_000007.13:g.117304775G>T	NP_000483.3:p.Gly1333Trp	Coding Sequence Variant	0	Likely Pathogenic	1455	0	0	Cystic fibrosis
180	rs193922525	NC_000007.13:g.117304824G>A	NP_000483.3:p.Gly1349Asp	Coding Sequence Variant	0	Drug Response,Pathogenic	1454	0	0	Cystic fibrosis
181	rs193922526	NC_000007.13:g.117305620T>C		Splice Donor Variant	0	Likely Pathogenic	1455	0	0	Cystic fibrosis
182	rs193922528	NC_000007.13:g.117306999T>C	NP_000483.3:p.Ile1427Thr	Coding Sequence Variant	0	Likely Pathogenic	1454	0	0	Cystic fibrosis
183	rs193922529	NC_000007.13:g.117175314G>A	NP_000483.3:p.Ala198Thr	Coding Sequence Variant	0	Uncertain Significance	1455	0	0
184	rs193922533	NC_000007.13:g.117180281C>T	NP_000483.3:p.Leu333Phe	Coding Sequence Variant	0	Likely Pathogenic	1450	0	0	Cystic fibrosis
185	rs199623561	NC_000007.13:g.117232224G>A	NP_000483.3:p.Arg668His	Coding Sequence Variant	0	Not available clinical information	1453	0	0
186	rs200337193	NC_000007.13:g.117149085C>T		Intron Variant	0	Likely Pathogenic,Pathogenic	1455	0	0	Congenital bilateral aplasia of vas deferens, CFTR-related disorders, Inborn Genetic Diseases, Cystic Fibrosis
187	rs201016820	NC_000007.13:g.117176664T>C	NP_000483.3:p.Ile269Thr	Coding Sequence Variant	0	Uncertain Significance	1450	0	0
188	rs201591901	NC_000007.13:g.117251784C>T	NP_000483.3:p.Arg1097Cys	Coding Sequence Variant	0	Uncertain Significance,Likely Benign	1455	0	0
189	rs201686600	NC_000007.13:g.117304823G>A	NP_000483.3:p.Gly1349Ser	Coding Sequence Variant	0	Uncertain Significance	1455	0	0
190	rs201759207	NC_000007.13:g.117243698G>A	NP_000483.3:p.Asp924Asn	Coding Sequence Variant	0	Uncertain Significance	1455	0	0
191	rs201958172	NC_000007.13:g.117171037G>A	NP_000483.3:p.Ala120Thr	Coding Sequence Variant	0	Uncertain Significance	1455	0	0
192	rs202179988	NC_000007.13:g.117251703C>T	NP_000483.3:p.Arg1070Trp	Coding Sequence Variant	0	Pathogenic,Uncertain Significance,Drug Response,Likely Pathogenic	1449	0	0	Congenital bilateral aplasia of vas deferens, CFTR-related disorders, Inborn Genetic Diseases, Cystic Fibrosis
193	rs267606722	NC_000007.13:g.117235031G>A	NP_000483.3:p.Trp846Ter	Coding Sequence Variant	0	Pathogenic	1454	0	0	Congenital bilateral aplasia of vas deferens, Cystic fibrosis
194	rs267606723	NC_000007.13:g.117282505G>T	NP_000483.3:p.Gly1244Val	Coding Sequence Variant	0	Pathogenic,Drug Response	1455	0	0	Bronchiectasis, Congenital bilateral aplasia of vas deferens, Cystic fibrosis, Hereditary pancreatitis
195	rs368505753	NC_000007.13:g.117149123C>T	NP_000483.3:p.Pro67Leu	Coding Sequence Variant	0	Pathogenic,Drug Response	1455	0	0	Congenital bilateral aplasia of vas deferens, Cystic fibrosis
196	rs369058838	NC_000007.13:g.117239592A>C		Intron Variant	0	Not available clinical information	1450	0	0
197	rs369521395	NC_000007.13:g.117243651C>A	NP_000483.3:p.Thr908Asn	Coding Sequence Variant	0	Pathogenic	1455	0	0	CFTR-related disorders
198	rs372957034	NC_000007.13:g.117210123G>A		Intron Variant	0	Not available clinical information	1454	0	0
199	rs374705585	NC_000007.13:g.117307145C>T	NP_000483.3:p.Gln1476Ter	Coding Sequence Variant	0	Pathogenic,Likely Pathogenic	1455	0	0	Congenital bilateral aplasia of vas deferens, Cystic fibrosis, CFTR-related disorders
200	rs374946172	NC_000007.13:g.117232574C>T	NP_000483.3:p.Arg785Ter	Coding Sequence Variant	0	Pathogenic	1451	0	0	Congenital bilateral aplasia of vas deferens, Cystic fibrosis
201	rs377447726	NC_000007.13:g.117232649A>G	NP_000483.3:p.Arg810Gly	Coding Sequence Variant	0	Pathogenic	1452	0	0	Cystic fibrosis
202	rs387906360	NC_000007.13:g.117180303TC[3]	NP_000483.3:p.Phe342fs	Frameshift Variant	0	Pathogenic	1455	0	0	Congenital bilateral aplasia of vas deferens, Cystic fibrosis
203	rs387906361	NC_000007.13:g.117180365del	NP_000483.3:p.Trp361fs	Frameshift Variant	0	Pathogenic	1454	0	0	CFTR-related disorders, Cystic fibrosis
204	rs387906362	NC_000007.13:g.117267828A>G		Intron Variant	0	Pathogenic	1451	0	0	Cystic fibrosis
205	rs387906369	NC_000007.13:g.117282491G>A		Splice Acceptor Variant	0	Pathogenic	1455	0	0	Cystic fibrosis
206	rs397508136	NC_000007.13:g.117120140_117120162del	NP_000483.3:p.Met1fs	Frameshift Variant	0	Pathogenic	1454	0	0	Cystic fibrosis
207	rs397508137	NC_000007.13:g.117180285G>A	NP_000483.3:p.Arg334Gln	Coding Sequence Variant	0	Pathogenic,Uncertain Significance,Conflicting interpretation of pathogenicity,Likely Pathogenic	1455	0	0	CFTR-related disorders
208	rs397508137	NC_000007.13:g.117180285G>T	NP_000483.3:p.Arg334Leu	Coding Sequence Variant	0	Pathogenic,Uncertain Significance,Conflicting interpretation of pathogenicity,Likely Pathogenic	1455	0	0	Cystic fibrosis
209	rs397508138	NC_000007.13:g.117180290_117180291insG	NP_000483.3:p.Ile336fs	Frameshift Variant	0	Pathogenic	1454	0	0	Cystic fibrosis
210	rs397508168	NC_000007.13:g.117144368C>T	NP_000483.3:p.Gln39Ter	Coding Sequence Variant	0	Pathogenic	1450	0	0	Cystic fibrosis
211	rs397508173	NC_000007.13:g.117120159C>A	NP_000483.3:p.Ser4Ter	Coding Sequence Variant	0	Pathogenic	1455	0	0	CFTR-related disorders, Cystic fibrosis
212	rs397508200	NC_000007.13:g.117199517G>A		Splice Acceptor Variant	0	Pathogenic	1455	0	0	Congenital bilateral aplasia of vas deferens, Cystic fibrosis
213	rs397508201	NC_000007.13:g.117199516A>G		Splice Acceptor Variant	0	Pathogenic	1455	0	0	Cystic fibrosis
214	rs397508203	NC_000007.13:g.117199530A>G	NP_000483.3:p.Met469Val	Coding Sequence Variant	0	Pathogenic	1453	0	0	CFTR-related disorders, Cystic fibrosis
215	rs397508205	NC_000007.13:g.117199543del	NP_000483.3:p.Gly473fs	Frameshift Variant	0	Pathogenic	1455	0	0	Cystic fibrosis
216	rs397508211	NC_000007.13:g.117199591C>A	NP_000483.3:p.Ser489Ter	Coding Sequence Variant	0	Pathogenic	1455	0	0	Cystic fibrosis
217	rs397508219	NC_000007.13:g.117199620C>G	NP_000483.3:p.Pro499Ala	Coding Sequence Variant	0	Uncertain Significance	1455	0	0
218	rs397508222	NC_000007.13:g.117199630T>A	NP_000483.3:p.Ile502Asn	Coding Sequence Variant	0	Pathogenic,Likely Pathogenic	1454	0	0	Cystic fibrosis
219	rs397508222	NC_000007.13:g.117199630T>C	NP_000483.3:p.Ile502Thr	Coding Sequence Variant	0	Pathogenic,Likely Pathogenic	1454	0	0	Cystic fibrosis
220	rs397508227	NC_000007.13:g.117199698C>T	NP_000483.3:p.Gln525Ter	Coding Sequence Variant	0	Pathogenic	1455	0	0	Cystic fibrosis
221	rs397508243	NC_000007.13:g.117144418G>A		Splice Donor Variant	0	Pathogenic,Likely Pathogenic or Pathogenic	1455	0	0	Cystic fibrosis
222	rs397508247	NC_000007.13:g.117227856G>T	NP_000483.3:p.Gly550Ter	Coding Sequence Variant	0	Pathogenic	1454	0	0	Cystic fibrosis
223	rs397508249	NC_000007.13:g.117149087G>A		Splice Acceptor Variant	0	Pathogenic	1455	0	0	Cystic fibrosis
224	rs397508251	NC_000007.13:g.117227858del	NP_000483.3:p.Gly551fs	Frameshift Variant	0	Pathogenic	1453	0	0	Cystic fibrosis
225	rs397508263	NC_000007.13:g.117227888G>C		Splice Donor Variant	0	Pathogenic	1441	0	0	Cystic fibrosis
226	rs397508279	NC_000007.13:g.117149093G>A	NP_000483.3:p.Trp57Ter	Coding Sequence Variant	0	Pathogenic	1455	0	0	CFTR-related disorders, Cystic fibrosis
227	rs397508285	NC_000007.13:g.117149095G>A	NP_000483.3:p.Asp58Asn	Coding Sequence Variant	0	Not available clinical information	1455	0	0
228	rs397508285	NC_000007.13:g.117149095G>C	NP_000483.3:p.Asp58His	Coding Sequence Variant	0	Not available clinical information	1455	0	0
229	rs397508291	NC_000007.13:g.117149096A>G	NP_000483.3:p.Asp58Gly	Coding Sequence Variant	0	Not available clinical information	1450	0	0
230	rs397508291	NC_000007.13:g.117149096A>T	NP_000483.3:p.Asp58Val	Coding Sequence Variant	0	Not available clinical information	1450	0	0
231	rs397508292	NC_000007.13:g.117230471A>T	NP_000483.3:p.Thr582Ser	Coding Sequence Variant	0	Not available clinical information	1413	0	0
232	rs397508294	NC_000007.13:g.117149098dup	NP_000483.3:p.Arg59fs	Coding Sequence Variant	0	Pathogenic	1455	0	0	Cystic fibrosis
233	rs397508314	NC_000007.13:g.117232080A>C	NP_000483.3:p.His620Pro	Coding Sequence Variant	0	Not available clinical information	1454	0	0
234	rs397508314	NC_000007.13:g.117232080A>G	NP_000483.3:p.His620Arg	Coding Sequence Variant	0	Not available clinical information	1454	0	0
235	rs397508314	NC_000007.13:g.117232080A>T	NP_000483.3:p.His620Leu	Coding Sequence Variant	0	Not available clinical information	1454	0	0
236	rs397508316	NC_000007.13:g.117232103G>A	NP_000483.3:p.Gly628Arg	Coding Sequence Variant	0	Pathogenic,Likely Pathogenic	1453	0	0	Cystic fibrosis
237	rs397508316	NC_000007.13:g.117232103G>C	NP_000483.3:p.Gly628Arg	Coding Sequence Variant	0	Pathogenic,Likely Pathogenic	1453	0	0	Cystic fibrosis
238	rs397508328	NC_000007.13:g.117120149A>G	NP_000483.3:p.Met1Val	Coding Sequence Variant	0	Pathogenic	1455	0	0	Cystic fibrosis
239	rs397508331	NC_000007.13:g.117232238G>T	NP_000483.3:p.Gly673Ter	Coding Sequence Variant	0	Pathogenic	1455	0	0	Cystic fibrosis
240	rs397508333	NC_000007.13:g.117232257G>A	NP_000483.3:p.Trp679Ter	Coding Sequence Variant	0	Likely Pathogenic	1447	0	0	Cystic fibrosis
241	rs397508335	NC_000007.13:g.117149127A>T	NP_000483.3:p.Lys68Asn	Coding Sequence Variant	0	Uncertain Significance	1455	0	0
242	rs397508350	NC_000007.13:g.117232416T>G	NP_000483.3:p.Leu732Ter	Coding Sequence Variant	0	Pathogenic	1455	0	0	Cystic fibrosis
243	rs397508353	NC_000007.13:g.117232436del	NP_000483.3:p.Val739fs	Coding Sequence Variant	0	Pathogenic	1455	0	0	Cystic fibrosis
244	rs397508370	NC_000007.13:g.117149158T>C	NP_000483.3:p.Trp79Arg	Coding Sequence Variant	0	Not available clinical information	1455	0	0
245	rs397508375	NC_000007.13:g.117232638A>G	NP_000483.3:p.Asp806Gly	Coding Sequence Variant	0	Pathogenic	1455	0	0	Congenital bilateral aplasia of vas deferens, Cystic fibrosis
246	rs397508378	NC_000007.13:g.117232685G>T	NP_000483.3:p.Glu822Ter	Coding Sequence Variant	0	Pathogenic	1453	0	0	Congenital bilateral aplasia of vas deferens, Cystic fibrosis
247	rs397508387	NC_000007.13:g.117234984G>T	NP_000483.3:p.Glu831Ter	Coding Sequence Variant	0	Pathogenic	1454	0	0	Hereditary pancreatitis, Cystic fibrosis
248	rs397508394	NC_000007.13:g.117235040C>A	NP_000483.3:p.Tyr849Ter	Coding Sequence Variant	0	Pathogenic	1448	0	0	CFTR-related disorders, Cystic fibrosis
249	rs397508414	NC_000007.13:g.117242919_117242920insA		Intron Variant	0	Pathogenic,Conflicting interpretation of pathogenicity	1453	0	0	CFTR-related disorders
250	rs397508416	NC_000007.13:g.117243585G>T		Splice Acceptor Variant	0	Pathogenic	1452	0	0	Cystic fibrosis
251	rs397508418	NC_000007.13:g.117149189A>G	NP_000483.3:p.Tyr89Cys	Coding Sequence Variant	0	Not available clinical information	1455	0	0
252	rs397508430	NC_000007.13:g.117243684A>G	NP_000483.3:p.Tyr919Cys	Coding Sequence Variant	0	Uncertain Significance	1455	0	0
253	rs397508431	NC_000007.13:g.117243691_117243692dup	NP_000483.3:p.Val922fs	Frameshift Variant	0	Pathogenic	1455	0	0	Cystic fibrosis
254	rs397508435	NC_000007.13:g.117243708T>C	NP_000483.3:p.Leu927Pro	Coding Sequence Variant	0	Pathogenic	1455	0	0	Cystic fibrosis
255	rs397508439	NC_000007.13:g.117243743C>G	NP_000483.3:p.His939Asp	Coding Sequence Variant	0	Uncertain Significance	1455	0	0
256	rs397508441	NC_000007.13:g.117243753del	NP_000483.3:p.Ile942fs	Frameshift Variant	0	Pathogenic	1454	0	0	Cystic fibrosis
257	rs397508442	NC_000007.13:g.117243762C>T	NP_000483.3:p.Ser945Leu	Coding Sequence Variant	0	Pathogenic,Drug Response	1454	0	0	Congenital bilateral aplasia of vas deferens, Cystic fibrosis, CFTR-related disorders
258	rs397508444	NC_000007.13:g.117243774A>G	NP_000483.3:p.His949Arg	Coding Sequence Variant	0	Uncertain Significance	1453	0	0
259	rs397508444	NC_000007.13:g.117243774A>T	NP_000483.3:p.His949Leu	Coding Sequence Variant	0	Likely Pathogenic	1453	0	0	Cystic fibrosis
260	rs397508447	NC_000007.13:g.117243803del	NP_000483.3:p.Ala959fs	Coding Sequence Variant	0	Pathogenic	1454	0	0	Cystic fibrosis
261	rs397508448	NC_000007.13:g.117243804C>T	NP_000483.3:p.Ala959Val	Coding Sequence Variant	0	Uncertain Significance	1455	0	0
262	rs397508451	NC_000007.13:g.117243824del	NP_000483.3:p.Thr966fs	Frameshift Variant	0	Pathogenic	1455	0	0	Cystic fibrosis
263	rs397508453	NC_000007.13:g.117243836G>C	NP_000483.3:p.Gly970Arg	Coding Sequence Variant	0	Pathogenic,Uncertain Significance	1455	0	0	Cystic fibrosis
264	rs397508464	NC_000007.13:g.117170972A>C	NP_000483.3:p.Gln98Pro	Coding Sequence Variant	0	Uncertain Significance	1455	0	0
265	rs397508464	NC_000007.13:g.117170972A>G	NP_000483.3:p.Gln98Arg	Coding Sequence Variant	0	Pathogenic,Likely Pathogenic	1455	0	0	Bronchiectasis, Congenital bilateral aplasia of vas deferens, Cystic fibrosis, Hereditary pancreatitis
266	rs397508465	NC_000007.13:g.117246772G>A	NP_000483.3:p.Asp985Asn	Coding Sequence Variant	0	Not available clinical information	1451	0	0
267	rs397508465	NC_000007.13:g.117246772G>C	NP_000483.3:p.Asp985His	Coding Sequence Variant	0	Not available clinical information	1451	0	0
268	rs397508467	NC_000007.13:g.117170975C>T	NP_000483.3:p.Pro99Leu	Coding Sequence Variant	0	Pathogenic	1455	0	0	CFTR-related disorders, Cystic fibrosis
269	rs397508469	NC_000007.13:g.117246800T>G	NP_000483.3:p.Phe994Cys	Coding Sequence Variant	0	Uncertain Significance	1454	0	0
270	rs397508470	NC_000007.13:g.117250572G>A		Splice Acceptor Variant	0	Pathogenic	1455	0	0	Cystic fibrosis
271	rs397508477	NC_000007.13:g.117250584TG[1]	NP_000483.3:p.Val1001fs	Frameshift Variant	0	Pathogenic	1455	0	0	Cystic fibrosis
272	rs397508482	NC_000007.13:g.117250606del	NP_000483.3:p.Val1008fs	Frameshift Variant	0	Likely Pathogenic or Pathogenic,Likely Pathogenic	1455	0	0	Cystic fibrosis
273	rs397508483	NC_000007.13:g.117250607T>A	NP_000483.3:p.Val1008Asp	Coding Sequence Variant	0	Uncertain Significance	1455	0	0
274	rs397508488	NC_000007.13:g.117250631T>C	NP_000483.3:p.Phe1016Ser	Coding Sequence Variant	0	Uncertain Significance,Likely Pathogenic	1455	0	0	Congenital bilateral aplasia of vas deferens, Cystic fibrosis
275	rs397508490	NC_000007.13:g.117170984T>C	NP_000483.3:p.Leu102Pro	Coding Sequence Variant	0	Uncertain Significance	1454	0	0
276	rs397508491	NC_000007.13:g.117250645C>A	NP_000483.3:p.Pro1021Thr	Coding Sequence Variant	0	Uncertain Significance	1454	0	0
277	rs397508499	NC_000007.13:g.117170989del	NP_000483.3:p.Arg104fs	Frameshift Variant	0	Pathogenic	1455	0	0	Cystic fibrosis
278	rs397508505	NC_000007.13:g.117250723_117250724del		Splice Donor Variant	0	Pathogenic	1448	0	0	Cystic fibrosis
279	rs397508508	NC_000007.13:g.117251635G>A	NP_000483.3:p.Gly1047Asp	Coding Sequence Variant	0	Not available clinical information	1455	0	0
280	rs397508511	NC_000007.13:g.117251664A>G	NP_000483.3:p.Thr1057Ala	Coding Sequence Variant	0	Uncertain Significance	1454	0	0
281	rs397508532	NC_000007.13:g.117251788G>A	NP_000483.3:p.Trp1098Ter	Coding Sequence Variant	0	Pathogenic	1454	0	0	CFTR-related disorders, Cystic fibrosis
282	rs397508533	NC_000007.13:g.117251789G>C	NP_000483.3:p.Trp1098Cys	Coding Sequence Variant	0	Pathogenic,Likely Pathogenic	1439	0	0	Cystic fibrosis
283	rs397508536	NC_000007.13:g.117251799A>T	NP_000483.3:p.Arg1102Ter	Coding Sequence Variant	0	Pathogenic	1454	0	0	Cystic fibrosis
284	rs397508550	NC_000007.13:g.117254688G>C	NP_000483.3:p.Gly1130Ala	Coding Sequence Variant	0	Not available clinical information	1454	0	0
285	rs397508553	NC_000007.13:g.117254708A>G	NP_000483.3:p.Met1137Val	Coding Sequence Variant	0	Uncertain Significance	1454	0	0
286	rs397508556	NC_000007.13:g.117254714A>G	NP_000483.3:p.Ile1139Val	Coding Sequence Variant	0	Uncertain Significance,Likely Pathogenic	1455	0	0	Inborn genetic diseases
287	rs397508567	NC_000007.13:g.117254757T>A	NP_000483.3:p.Val1153Glu	Coding Sequence Variant	0	Pathogenic,Uncertain Significance	1455	0	0	CFTR-related disorders
288	rs397508571	NC_000007.13:g.117171025G>A	NP_000483.3:p.Glu116Lys	Coding Sequence Variant	0	Likely Pathogenic	1454	0	0	Cystic fibrosis
289	rs397508587	NC_000007.13:g.117267712del	NP_000483.3:p.Asp1202fs	Frameshift Variant	0	Pathogenic	1454	0	0	Cystic fibrosis
290	rs397508593	NC_000007.13:g.117267787T>C	NP_000483.3:p.Leu1227Ser	Coding Sequence Variant	0	Uncertain Significance	1455	0	0
291	rs397508596	NC_000007.13:g.117282489T>G		Intron Variant	0	Pathogenic	1452	0	0	Cystic fibrosis
292	rs397508600	NC_000007.13:g.117282511C>T	NP_000483.3:p.Thr1246Ile	Coding Sequence Variant	0	Conflicting interpretation of pathogenicity,Likely Pathogenic	1452	0	0	Cystic fibrosis
293	rs397508602	NC_000007.13:g.117282519G>A	NP_000483.3:p.Gly1249Arg	Coding Sequence Variant	0	Pathogenic	1455	0	0	Cystic fibrosis
294	rs397508604	NC_000007.13:g.117282535T>G	NP_000483.3:p.Leu1254Ter	Coding Sequence Variant	0	Pathogenic	1455	0	0	Congenital bilateral aplasia of vas deferens, Cystic fibrosis
295	rs397508606	NC_000007.13:g.117171055G>A	NP_000483.3:p.Gly126Ser	Coding Sequence Variant	0	Not available clinical information	1455	0	0
296	rs397508617	NC_000007.13:g.117282628C>T	NP_000483.3:p.Ala1285Val	Coding Sequence Variant	0	Uncertain Significance	1455	0	0
297	rs397508621	NC_000007.13:g.117282646A>G	NP_000483.3:p.Gln1291Arg	Coding Sequence Variant	0	Pathogenic,Uncertain Significance	1455	0	0	CFTR-related disorders,Cystic fibrosis
298	rs397508632	NC_000007.13:g.117171067C>G	NP_000483.3:p.Leu130Val	Coding Sequence Variant	0	Not available clinical information	1454	0	0
299	rs397508646	NC_000007.13:g.117292957A>G	NP_000483.3:p.Asp1312Gly	Coding Sequence Variant	0	Uncertain Significance	1451	0	0
300	rs397508659	NC_000007.13:g.117304787T>G	NP_000483.3:p.Phe1337Val	Coding Sequence Variant	0	Not available clinical information	1454	0	0
301	rs397508669	NC_000007.13:g.117304864dup	NP_000483.3:p.Lys1363Ter	Coding Sequence Variant	0	Pathogenic	1455	0	0	Cystic fibrosis
302	rs397508675	NC_000007.13:g.117304889G>T	NP_000483.3:p.Glu1371Ter	Coding Sequence Variant	0	Pathogenic	1455	0	0	Cystic fibrosis
303	rs397508692	NC_000007.13:g.117305569T>G	NP_000483.3:p.Ile1398Ser	Coding Sequence Variant	0	Uncertain Significance	1444	0	0
304	rs397508693	NC_000007.13:g.117305571CT[1]	NP_000483.3:p.Leu1399_Cys1400insTer	Frameshift Variant	0	Pathogenic	1455	0	0	Cystic fibrosis
305	rs397508694	NC_000007.13:g.117171098C>A	NP_000483.3:p.Pro140Gln	Coding Sequence Variant	0	Not available clinical information	1454	0	0
306	rs397508702	NC_000007.13:g.117305610C>T	NP_000483.3:p.Gln1412Ter	Coding Sequence Variant	0	Pathogenic	1453	0	0	Cystic fibrosis
307	rs397508706	NC_000007.13:g.117306970del	NP_000483.3:p.Glu1418fs	Frameshift Variant	0	Pathogenic	1455	0	0	Cystic fibrosis
308	rs397508708	NC_000007.13:g.117306995T>C	NP_000483.3:p.Ser1426Pro	Coding Sequence Variant	0	Pathogenic,Uncertain Significance	1454	0	0	CFTR-related disorders
309	rs397508709	NC_000007.13:g.117307017AG[3]	NP_000483.3:p.Ser1435fs	Frameshift Variant	0	Pathogenic	1455	0	0	CFTR-related disorders, Cystic fibrosis
310	rs397508720	NC_000007.13:g.117171130C>A	NP_000483.3:p.Gln151Lys	Coding Sequence Variant	0	Uncertain Significance	1455	0	0
311	rs397508725	NC_000007.13:g.117171152G>C	NP_000483.3:p.Ser158Thr	Coding Sequence Variant	0	Uncertain Significance	1452	0	1
312	rs397508746	NC_000007.13:g.117120202G>T		Splice Donor Variant	0	Pathogenic	1455	0	0	Cystic fibrosis
313	rs397508750	NC_000007.13:g.117174383_117174386del	NP_000483.3:p.Leu183fs	Frameshift Variant	0	Pathogenic	1453	0	0	Cystic fibrosis
314	rs397508751	NC_000007.13:g.117174387C>A	NP_000483.3:p.Leu183Ile	Coding Sequence Variant	0	Uncertain Significance	1445	0	0
315	rs397508761	NC_000007.13:g.117174422A>G		Intron Variant	0	Pathogenic	1453	0	0	Congenital bilateral aplasia of vas deferens, Cystic fibrosis, CFTR-related disorders
316	rs397508764	NC_000007.13:g.117175318A>G	NP_000483.3:p.His199Arg	Coding Sequence Variant	0	Pathogenic	1455	0	0	Cystic fibrosis
317	rs397508778	NC_000007.13:g.117175380C>T	NP_000483.3:p.Gln220Ter	Coding Sequence Variant	0	Pathogenic	1454	0	0	Bronchiectasis, Congenital bilateral aplasia of vas deferens, Cystic fibrosis, Hereditary pancreatitis
318	rs397508784	NC_000007.13:g.117175431C>G	NP_000483.3:p.Gln237Glu	Coding Sequence Variant	0	Not available clinical information	1455	0	0
319	rs397508789	NC_000007.13:g.117175443G>A	NP_000483.3:p.Gly241Arg	Coding Sequence Variant	0	Not available clinical information	1455	0	0
320	rs397508791	NC_000007.13:g.117175466G>C		Splice Donor Variant	0	Pathogenic,Likely Pathogenic	1454	0	0	Cystic fibrosis
321	rs397508799	NC_000007.13:g.117176686C>A	NP_000483.3:p.Cys276Ter	Coding Sequence Variant	0	Pathogenic	1448	0	0	Cystic fibrosis
322	rs397508802	NC_000007.13:g.117176700T>C	NP_000483.3:p.Met281Thr	Coding Sequence Variant	0	Uncertain Significance	1452	0	0
323	rs397508814	NC_000007.13:g.117180173C>A	NP_000483.3:p.Arg297=	Coding Sequence Variant	0	Uncertain Significance	1454	0	0
324	rs397508824	NC_000007.13:g.117180271del	NP_000483.3:p.Gly330fs	Frameshift Variant	0	Pathogenic	1455	0	0	Congenital bilateral aplasia of vas deferens, Cystic fibrosis
325	rs397508825	NC_000007.13:g.117180276T>A	NP_000483.3:p.Ile331Asn	Coding Sequence Variant	0	Uncertain Significance	1451	0	0
326	rs397515498	NC_000007.13:g.117232674del	NP_000483.3:p.Leu818fs	Frameshift Variant	0	Pathogenic	1455	0	0	Congenital bilateral aplasia of vas deferens, Cystic fibrosis
327	rs73215912	NC_000007.13:g.117182078A>C	NP_000483.3:p.Leu375Phe	Coding Sequence Variant	0	Uncertain Significance	1418	0	0
328	rs74467662	NC_000007.13:g.117149199A>C		Intron Variant	0	Pathogenic	1453	0	0	Congenital bilateral aplasia of vas deferens, Cystic fibrosis
329	rs74503330	NC_000007.13:g.117282526G>A	NP_000483.3:p.Ser1251Asn	Coding Sequence Variant	0	Drug Response,Pathogenic	1455	0	0	Inborn genetic diseases, Cystic fibrosis
330	rs74571530	NC_000007.13:g.117199648T>G	NP_000483.3:p.Phe508Cys	Coding Sequence Variant	0	Uncertain Significance,Benign,Pathogenic,Conflicting interpretation of pathogenicity	1453	0	0	Cystic fibrosis
331	rs74767530	NC_000007.13:g.117267591C>T	NP_000483.3:p.Arg1162Ter	Coding Sequence Variant	0	Pathogenic	1454	0	0	Congenital bilateral aplasia of vas deferens, Cystic fibrosis
332	rs75039782	NC_000007.14:g.117639961C>T		Intron Variant	0	Drug Response,Pathogenic	1454	0	0	Bronchiectasis, Congenital bilateral aplasia of vas deferens, Cystic fibrosis, Hereditary pancreatitis
333	rs75053309	NC_000007.13:g.117180363C>A	NP_000483.3:p.Thr360Lys	Coding Sequence Variant	0	Pathogenic	1451	0	0	Cystic fibrosis
334	rs75115087	NC_000007.13:g.117232349A>T	NP_000483.3:p.Lys710Ter	Coding Sequence Variant	0	Pathogenic	1444	0	0	Congenital bilateral aplasia of vas deferens, Cystic fibrosis
335	rs75119132	NC_000007.13:g.117329456G>T		Intergenic Variant	0	Not available clinical information	1454	0	0
336	rs755416052	NC_000007.13:g.117254665A>G		Splice Acceptor Variant	0	Likely Pathogenic,Pathogenic	1454	0	0	Congenital bilateral aplasia of vas deferens, Cystic fibrosis
337	rs75541969	NC_000007.13:g.117254753G>C	NP_000483.3:p.Asp1152His	Coding Sequence Variant	0	Drug Response,Pathogenic,Likely Pathogenic or Pathogenic	1451	0	0	Congenital bilateral aplasia of vas deferens, Cystic fibrosis, Hereditary pancreatitis, Inborn genetic diseases, CFTR-related disorders
338	rs75549581	NC_000007.13:g.117227883G>A	NP_000483.3:p.Ala559Thr	Coding Sequence Variant	0	Pathogenic	1449	0	0	Congenital bilateral aplasia of vas deferens, Cystic fibrosis
339	rs75961395	NC_000007.13:g.117149177G>A	NP_000483.3:p.Gly85Glu	Coding Sequence Variant	0	Pathogenic	1455	0	0	Congenital bilateral aplasia of vas deferens, Cystic fibrosis, Inborn genetic diseases
340	rs76554633	NC_000007.13:g.117227862C>T	NP_000483.3:p.Gln552Ter	Coding Sequence Variant	0	Likely Pathogenic,Pathogenic	1452	0	0	Cystic fibrosis
341	rs76713772	NC_000007.13:g.117227792G>A		Splice Acceptor Variant	0	Pathogenic	1442	0	0	Congenital bilateral aplasia of vas deferens, Cystic fibrosis, Inborn genetic diseases, CFTR-related disorders
342	rs76879328	NC_000007.13:g.117180359C>A	NP_000483.3:p.Gln359Lys	Coding Sequence Variant	0	Pathogenic	1454	0	0	Cystic fibrosis
343	rs77010898	NC_000007.13:g.117282620G>A	NP_000483.3:p.Trp1282Ter	Coding Sequence Variant	0	Drug Response,Uncertain Significance,Pathogenic	1455	0	0	Congenital bilateral aplasia of vas deferens, Cystic fibrosis, Hereditary pancreatitis
344	rs77101217	NC_000007.13:g.117199602C>T	NP_000483.3:p.Gln493Ter	Coding Sequence Variant	0	Pathogenic	1455	0	0	Congenital bilateral aplasia of vas deferens, Cystic fibrosis
345	rs77188391	NC_000007.13:g.117174420G>T		Splice Donor Variant	0	Pathogenic	1455	0	0	Congenital bilateral aplasia of vas deferens, Cystic fibrosis
346	rs77284892	NC_000007.13:g.117149101G>T	NP_000483.3:p.Glu60Ter	Coding Sequence Variant	0	Uncertain Significance,Pathogenic	1455	0	0	Bronchiectasis, Congenital bilateral aplasia of vas deferens, Cystic fibrosis, Hereditary pancreatitis
347	rs77646904	NC_000007.13:g.117199683G>T	NP_000483.3:p.Val520Phe	Coding Sequence Variant	0	Uncertain Significance,Pathogenic	1455	0	0	Congenital bilateral aplasia of vas deferens, Cystic fibrosis
348	rs77834169	NC_000007.13:g.117171028C>T	NP_000483.3:p.Arg117Cys	Coding Sequence Variant	0	Drug Response,Uncertain Significance,Pathogenic,Conflicting interpretation of pathogenicity	1454	0	0	Bronchiectasis, Congenital bilateral aplasia of vas deferens, Cystic fibrosis, Hereditary pancreatitis, CFTR-related disorders
349	rs77902683	NC_000007.13:g.117282622G>A	NP_000483.3:p.Arg1283Lys	Coding Sequence Variant	0	Uncertain Significance	1455	0	0
350	rs77902683	NC_000007.13:g.117282622G>T	NP_000483.3:p.Arg1283Met	Coding Sequence Variant	0	Pathogenic	1455	0	0	Cystic fibrosis
351	rs78194216	NC_000007.13:g.117251691C>T	NP_000483.3:p.Arg1066Cys	Coding Sequence Variant	0	Uncertain Significance,Pathogenic	1455	0	0	Congenital bilateral aplasia of vas deferens, Cystic fibrosis
352	rs78655421	NC_000007.13:g.117171029G>A	NP_000483.3:p.Arg117His	Coding Sequence Variant	0	Drug Response,Uncertain Significance,Pathogenic	1444	0	0	Bronchiectasis, Congenital bilateral aplasia of vas deferens, Cystic fibrosis, Hereditary pancreatitis, CFTR-related disorders, Inborn genetic diseases
353	rs78756941	NC_000007.13:g.117171169G>T		Splice Donor Variant	0	Pathogenic	1455	0	0	Bronchiectasis, Congenital bilateral aplasia of vas deferens, Cystic fibrosis, Hereditary pancreatitis, CFTR-related disorders
354	rs78769542	NC_000007.13:g.117251704G>A	NP_000483.3:p.Arg1070Gln	Coding Sequence Variant	0	Drug Response,Pathogenic,Conflicting interpretation of pathogenicity	1446	0	0	Congenital bilateral aplasia of vas deferens, Cystic fibrosis, CFTR-related disorders, Inborn genetic diseases
355	rs79031340	NC_000007.13:g.117180272G>T	NP_000483.3:p.Gly330Ter	Coding Sequence Variant	0	Pathogenic	1453	0	0	Congenital bilateral aplasia of vas deferens, Cystic fibrosis
356	rs79282516	NC_000007.13:g.117199563G>T	NP_000483.3:p.Gly480Cys	Coding Sequence Variant	0	Likely Pathogenic,Uncertain Significance,Pathogenic,Likely Pathogenic or Pathogenic	1455	0	0	Congenital bilateral aplasia of vas deferens, Cystic fibrosis
357	rs79633941	NC_000007.13:g.117243596C>T	NP_000483.3:p.Gln890Ter	Coding Sequence Variant	0	Pathogenic	1454	0	0	Cystic fibrosis
358	rs79660178	NC_000007.13:g.117171045T>A	NP_000483.3:p.Tyr122Ter	Coding Sequence Variant	0	Pathogenic	1453	0	0	Cystic fibrosis
359	rs797045159	NC_000007.13:g.117282521del	NP_000483.3:p.Lys1250fs	Frameshift Variant	0	Pathogenic	1454	0	0	Cystic fibrosis
360	rs79850223	NC_000007.13:g.117267579C>T	NP_000483.3:p.Arg1158Ter	Coding Sequence Variant	0	Pathogenic	1454	0	0	Bronchiectasis, Congenital bilateral aplasia of vas deferens, Cystic fibrosis, Hereditary pancreatitis, Inborn genetic diseases
361	rs80055610	NC_000007.13:g.117227887G>A	NP_000483.3:p.Arg560Lys	Coding Sequence Variant	0	Pathogenic	1452	0	0	Congenital bilateral aplasia of vas deferens, Cystic fibrosis
