# Supplementary material for: Frequency of allele variations in the CFTR gene in a Mexican population
Source: BMC Med Genomics. 2021 Nov 5;14:262. doi: 10.1186/s12920-021-01111-w (PMC8569977; doi:10.1186/s12920-021-01111-w)
Supplement: Supplementary file 2 — Additional file 2: Table S2. Significant results of the comparative analysis for the CFTR allele frequencies between a Mexican population and gnomAD populations. Description of data: Only variants with significant differences to the Mexican frequencies are shown (p values < 0.05). The table contains dbSNP ID, DNA HGVS ID, PROTEIN HGVS ID, MAF for each population, chi-square value, p-value and the clinical significance of each variant. [file 12920_2021_1111_MOESM2_ESM.xlsx]

## Sheet: Hoja1
#	SNP ID	DNA HGVS ID	PROTEIN HGVS ID	VARIANT TYPE	MAF of the Mexican population	Population	MAF of the other population	Chi-square	P-value	Clinical Significance
1	rs115545701	NC_000007.13:g.117232022A>G	NP_000483.3:p.Arg74Trp	Coding Sequence Variant	1.38E-03	Africans	1.14E-02	25.95	3.50E-07	Likely Pathogenic
2	rs11971167	NC_000007.13:g.117282582G>T	NP_000483.3:p.Asp1270Tyr	Coding Sequence Variant	1.72E-03	Africans	1.15E-02	24.49	7.46E-07	Pathogenic
3	rs121909019	NC_000007.13:g.117251692G>A	NP_000483.3:p.Arg1066His	Coding Sequence Variant	1.04E-03	Africans	1.15E-04	21.54	3.46E-06	Pathogenic
4	rs13221882	NC_000007.13:g.117258266A>G		Intron Variant	1.44E-02	Africans	8.84E-03	10.42	1.25E-03	Not available clinical information
5	rs1429562	NC_000007.13:g.117259197T>C		Intron Variant	2.55E-02	Africans	7.23E-03	134.45	4.35E-31	Not available clinical information
6	rs151073129	NC_000007.13:g.117176711A>T	NP_000483.3:p.Ile285Phe	Coding Sequence Variant	3.46E-04	Africans	4.36E-03	10.72	1.06E-03	Likely Benign
7	rs17449231	NC_000007.13:g.117178929G>A		Intron Variant	1.27E-02	Africans	4.48E-03	44.25	2.90E-11	Not available clinical information
8	rs17547533	NC_000007.13:g.117217134T>C		Intron Variant	1.24E-02	Africans	2.18E-03	139.35	3.69E-32	Not available clinical information
9	rs1800095	NC_000007.13:g.117199709G>A		Coding Sequence Variant	1.20E-02	Africans	4.13E-03	44.13	3.08E-11	Benign
10	rs1800098	NC_000007.13:g.117230454G>C	NP_000483.3:p.Gly576Ala	Coding Sequence Variant	5.67E-03	Africans	1.38E-03	37.64	8.51E-10	Pathogenic
11	rs1800111	NC_000007.13:g.117250575G>C	NP_000483.3:p.Leu997Phe	Coding Sequence Variant	2.75E-03	Africans	3.46E-04	48.59	3.16E-12	Pathogenic
12	rs193922506	NC_000007.13:g.117235090G>A	NP_000483.3:p.Cys866Tyr	Coding Sequence Variant	6.90E-04	Africans	1.15E-04	8.34	3.89E-03	Uncertain Significance
13	rs213950	NC_000007.13:g.117199533G>A	NP_000483.3:p.Val470Met	Coding sequence variant	4.69E-01	Africans	8.67E-01	3998.32	0.00E+00	Benign
14	rs213987	NC_000007.13:g.117261293C>T		Intron Variant	3.79E-01	Africans	7.99E-01	3200.97	0.00E+00	Not available clinical information
15	rs2299445	NC_000007.13:g.117246315A>C		Intron Variant	2.65E-01	Africans	2.40E-01	9.66	1.88E-03	Not available clinical information
16	rs62469442	NC_000007.13:g.117206695G>A		Intron Variant	4.98E-03	Africans	2.92E-03	2021-08-04	4.33E-02	Not available clinical information
17	rs756665	NC_000007.13:g.117128942A>C		Intron variant	4.69E-01	Africans	8.34E-01	2804.47	0.00E+00	Not available clinical information
18	rs77041199	NC_000007.13:g.117294477G>A		Intron Variant	1.20E-02	Africans	6.20E-03	2021-07-16	6.09E-05	Not available clinical information
19	rs17449134	NC_000007.13:g.117177013G>A		Intron Variant	1.17E-02	Latin Americans	1.66E-02	4.24	3.95E-02	Not available clinical information
20	rs1800091	NC_000007.13:g.117199641A>G	NP_000483.3:p.Ile506Val	Coding Sequence Variant	0.00E+00	Latin Americans	4.72E-03	2021-08-13	2.03E-04	Likely Pathogenic
21	rs1800098	NC_000007.13:g.117230454G>C	NP_000483.3:p.Gly576Ala	Coding Sequence Variant	5.67E-03	Latin Americans	1.06E-02	6.56	1.05E-02	Pathogenic
22	rs1800111	NC_000007.13:g.117250575G>C	NP_000483.3:p.Leu997Phe	Coding Sequence Variant	2.75E-03	Latin Americans	9.76E-03	2021-08-14	1.20E-04	Pathogenic
23	rs201386642	C_000007.13:g.117234999G>T	NP_000483.3:p.Asp836Tyr	Coding Sequence Variant	3.44E-04	Latin Americans	3.58E-03	8.54	3.47E-03	Uncertain Significance
24	rs213950	NC_000007.13:g.117199533G>A	NP_000483.3:p.Val470Met	Coding sequence variant	4.69E-01	Latin Americans	5.40E-01	59.5	1.22E-14	Benign
25	rs213987	NC_000007.13:g.117261293C>T		Intron Variant	3.79E-01	Latin Americans	3.56E-01	6.54	1.06E-02	Not available clinical information
26	rs2299445	NC_000007.13:g.117246315A>C		Intron Variant	2.65E-01	Latin Americans	1.99E-01	78.57	7.71E-19	Not available clinical information
27	rs34376865	NC_000007.13:g.117172340A>G		Intron Variant	6.53E-03	Latin Americans	1.06E-02	2021-06-04	3.20E-02	Not available clinical information
28	rs62469442	NC_000007.13:g.117206695G>A		Intron Variant	4.98E-03	Latin Americans	1.04E-02	2021-05-08	4.56E-03	Not available clinical information
29	rs756665	NC_000007.13:g.117128942A>C		Intron variant	4.69E-01	Latin Americans	5.34E-01	49.82	1.68E-12	Not available clinical information
30	rs78655421	NC_000007.13:g.117171029G>A	NP_000483.3:p.Arg117His	Coding Sequence Variant	0.00E+00	Latin Americans	2.36E-03	6.83	8.95E-03	Pathogenic
31	rs121909034	NC_000007.13:g.117243663C>T	NP_000483.3:p.Ser912Leu	Coding Sequence Variant	6.93E-04	Ashkenazi Jews	1.03E-02	26.13	3.19E-07	Pathogenic
32	rs13221882	NC_000007.13:g.117258266A>G		Intron Variant	1.44E-02	Ashkenazi Jews	4.48E-02	62.62	2.50E-15	Not available clinical information
33	rs149279509	NC_000007.13:g.117250625A>G	NP_000483.3:p.Tyr1014Cys	Coding Sequence Variant	3.44E-04	Ashkenazi Jews	3.45E-03	8.15	4.30E-03	Uncertain Significance
34	rs150691494	NC_000007.13:g.117180186A>G	NP_000483.3:p.Tyr301Cys	Coding Sequence Variant	0.00E+00	Ashkenazi Jews	3.45E-03	2021-07-10	1.50E-03	Uncertain Significance
35	rs17449231	NC_000007.13:g.117178929G>A		Intron Variant	1.27E-02	Ashkenazi Jews	6.90E-03	14.36	1.51E-04	Not available clinical information
36	rs17547533	NC_000007.13:g.117217134T>C		Intron Variant	1.24E-02	Ashkenazi Jews	1.72E-02	3.96	4.65E-02	Not available clinical information
37	rs1800073	NC_000007.13:g.117144344C>T	NP_000483.3:p.Arg31Cys	Coding Sequence Variant	3.44E-04	Ashkenazi Jews	2.07E-02	59.4	1.29E-14	Likely Benign
38	rs1800076	NC_000007.13:g.117149147G>A	NP_000483.3:p.Arg75Gln	Coding Sequence Variant	7.91E-03	Ashkenazi Jews	3.45E-03	16.82	4.11E-05	Likely Pathogenic
39	rs1800079	NC_000007.13:g.117174349G>A	NP_000483.3:p.Arg170His	Coding Sequence Variant	0.00E+00	Ashkenazi Jews	1.38E-02	40.5	1.97E-10	Pathogenic
40	rs1800091	NC_000007.13:g.117199641A>G	NP_000483.3:p.Ile506Val	Coding Sequence Variant	0.00E+00	Ashkenazi Jews	3.45E-03	2021-07-10	1.50E-03	Likely Pathogenic
41	rs1800095	NC_000007.13:g.117199709G>A		Coding Sequence Variant	1.20E-02	Ashkenazi Jews	6.99E-03	10.64	1.11E-03	Benign
42	rs1800111	NC_000007.13:g.117250575G>C	NP_000483.3:p.Leu997Phe	Coding Sequence Variant	2.75E-03	Ashkenazi Jews	6.90E-03	7.32	6.83E-03	Pathogenic
43	rs213950	NC_000007.13:g.117199533G>A	NP_000483.3:p.Val470Met	Coding sequence variant	4.69E-01	Ashkenazi Jews	3.00E-01	393.76	1.26E-87	Benign
44	rs213987	NC_000007.13:g.117261293C>T		Intron Variant	3.79E-01	Ashkenazi Jews	2.55E-01	234.37	6.66E-53	Not available clinical information
45	rs2299445	NC_000007.13:g.117246315A>C		Intron Variant	2.65E-01	Ashkenazi Jews	8.68E-02	1160.63	2.19E-254	Not available clinical information
46	rs62469442	NC_000007.13:g.117206695G>A		Intron Variant	4.98E-03	Ashkenazi Jews	3.10E-02	63.45	1.65E-15	Not available clinical information
47	rs73215927	NC_000007.13:g.117252977A>G		Intron Variant	2.27E-02	Ashkenazi Jews	6.90E-02	97.19	6.30E-23	Not available clinical information
48	rs75039782	NC_000007.14:g.117639961C>T		Intron Variant	0.00E+00	Ashkenazi Jews	6.90E-03	2021-02-20	6.96E-06	Pathogenic
49	rs75541969	NC_000007.13:g.117254753G>C	NP_000483.3:p.Asp1152His	Coding Sequence Variant	0.00E+00	Ashkenazi Jews	3.45E-03	2021-05-10	1.53E-03	Pathogenic
50	rs756665	NC_000007.13:g.117128942A>C		Intron variant	4.69E-01	Ashkenazi Jews	3.03E-01	378.45	2.70E-84	Not available clinical information
51	rs77010898	NC_000007.13:g.117282620G>A	NP_000483.3:p.Trp1282Ter	Coding Sequence Variant	0.00E+00	Ashkenazi Jews	1.38E-02	40.72	1.76E-10	Pathogenic
52	rs77041199	NC_000007.13:g.117294477G>A		Intron Variant	1.20E-02	Ashkenazi Jews	6.90E-03	11.19	8.21E-04	Not available clinical information
53	rs112162204	NC_000007.13:g.117176719C>G	NP_000483.3:p.Asn287Lys	Coding Sequence Variant	1.39E-03	Eastern asians	3.85E-03	4.56	3.28E-02	Uncertain Significance
54	rs121909046	NC_000007.13:g.117175372A>G	NP_000483.3:p.Glu217Gly	Coding Sequence Variant	0.00E+00	Eastern asians	8.33E-03	24.43	7.72E-07	Likely Benign
55	rs1800073	NC_000007.13:g.117144344C>T	NP_000483.3:p.Arg31Cys	Coding Sequence Variant	3.44E-04	Eastern asians	5.13E-03	2021-04-13	3.05E-04	Likely Benign
56	rs201591901	NC_000007.13:g.117251784C>T	NP_000483.3:p.Arg1097Cys	Coding Sequence Variant	0.00E+00	Eastern asians	5.77E-03	16.89	3.96E-05	Likely Benign
57	rs213950	NC_000007.13:g.117199533G>A	NP_000483.3:p.Val470Met	Coding sequence variant	4.69E-01	Eastern asians	4.34E-01	14.23	1.62E-04	Benign
58	rs213987	NC_000007.13:g.117261293C>T		Intron Variant	3.79E-01	Eastern asians	3.48E-01	2021-08-12	5.09E-04	Not available clinical information
59	rs2299445	NC_000007.13:g.117246315A>C		Intron Variant	2.65E-01	Eastern asians	3.28E-01	53.06	3.24E-13	Not available clinical information
60	rs35889249	NC_000007.13:g.117185705A>G		Intron Variant	3.49E-04	Eastern asians	1.80E-02	50.52	1.18E-12	Not available clinical information
61	rs369058838	NC_000007.13:g.117239592A>C		Intron Variant	0.00E+00	Eastern asians	9.62E-03	28.17	1.11E-07	Not available clinical information
62	rs372957034	NC_000007.13:g.117210123G>A		Intron Variant	0.00E+00	Eastern asians	3.85E-03	11.24	8.01E-04	Not available clinical information
63	rs756665	NC_000007.13:g.117128942A>C		Intron variant	4.69E-01	Eastern asians	4.42E-01	8.43	3.69E-03	Not available clinical information
64	rs75789129	NC_000007.13:g.117227874A>G	NP_000483.3:p.Ile556Val	Coding Sequence Variant	3.44E-04	Eastern asians	4.42E-02	132.21	1.35E-30	Pathogenic
65	rs77041199	NC_000007.13:g.117294477G>A		Intron Variant	1.20E-02	Eastern asians	6.43E-04	587.38	9.30E-130	Not available clinical information
66	rs116900477	NC_000007.13:g.117202817A>G		Intron Variant	4.47E-03	Finnish	1.27E-02	15.73	7.31E-05	Not available clinical information
67	rs121909046	NC_000007.13:g.117175372A>G	NP_000483.3:p.Glu217Gly	Coding Sequence Variant	0.00E+00	Finnish	3.51E-02	105.78	8.22E-25	Likely Benign
68	rs13221882	NC_000007.13:g.117258266A>G		Intron Variant	1.44E-02	Finnish	4.90E-02	74.52	5.99E-18	Not available clinical information
69	rs1429562	NC_000007.13:g.117259197T>C		Intron Variant	2.55E-02	Finnish	3.57E-02	8.88	2.88E-03	Not available clinical information
70	rs17449134	NC_000007.13:g.117177013G>A		Intron Variant	1.17E-02	Finnish	4.29E-02	68.73	1.13E-16	Not available clinical information
71	rs17449231	NC_000007.13:g.117178929G>A		Intron Variant	1.27E-02	Finnish	2.56E-02	19.37	1.08E-05	Not available clinical information
72	rs17547533	NC_000007.13:g.117217134T>C		Intron Variant	1.24E-02	Finnish	8.64E-04	447.42	2.62E-99	Not available clinical information
73	rs1800076	NC_000007.13:g.117149147G>A	NP_000483.3:p.Arg75Gln	Coding Sequence Variant	7.91E-03	Finnish	2.88E-03	25.61	4.17E-07	Likely Pathogenic
74	rs1800095	NC_000007.13:g.117199709G>A		Coding Sequence Variant	1.20E-02	Finnish	2.13E-02	12	5.31E-04	Benign
75	rs213950	NC_000007.13:g.117199533G>A	NP_000483.3:p.Val470Met	Coding sequence variant	4.69E-01	Finnish	5.56E-01	89.75	2.71E-21	Benign
76	rs213987	NC_000007.13:g.117261293C>T		Intron Variant	3.79E-01	Finnish	4.15E-01	2021-08-15	7.04E-05	Not available clinical information
77	rs2299445	NC_000007.13:g.117246315A>C		Intron Variant	2.65E-01	Finnish	6.56E-02	1880.11	0.00E+00	Not available clinical information
78	rs34376865	NC_000007.13:g.117172340A>G		Intron Variant	6.53E-03	Finnish	4.55E-02	101.76	6.26E-24	Not available clinical information
79	rs372957034	NC_000007.13:g.117210123G>A		Intron Variant	0.00E+00	Finnish	3.79E-03	2021-06-11	8.81E-04	Not available clinical information
80	rs73215927	NC_000007.13:g.117252977A>G		Intron Variant	2.27E-02	Finnish	1.67E-02	6.34	1.18E-02	Not available clinical information
81	rs756665	NC_000007.13:g.117128942A>C		Intron variant	4.69E-01	Finnish	5.57E-01	91.89	9.16E-22	Not available clinical information
82	rs77041199	NC_000007.13:g.117294477G>A		Intron Variant	1.20E-02	Finnish	3.97E-02	58.38	2.17E-14	Not available clinical information
83	rs115545701	NC_000007.13:g.117232022A>G	NP_000483.3:p.Arg74Trp	Coding Sequence Variant	1.38E-03	Estonians	2.18E-04	17.86	2.38E-05	Likely Pathogenic
84	rs116900477	NC_000007.13:g.117202817A>G		Intron Variant	4.47E-03	Estonians	1.02E-02	9.47	2.09E-03	Not available clinical information
85	rs121909046	NC_000007.13:g.117175372A>G	NP_000483.3:p.Glu217Gly	Coding Sequence Variant	0.00E+00	Estonians	7.86E-03	2021-04-23	1.59E-06	Likely Benign
86	rs13221882	NC_000007.13:g.117258266A>G		Intron Variant	1.44E-02	Estonians	5.02E-02	77.98	1.04E-18	Not available clinical information
87	rs1429562	NC_000007.13:g.117259197T>C		Intron Variant	2.55E-02	Estonians	4.12E-02	18.27	1.92E-05	Not available clinical information
88	rs17449134	NC_000007.13:g.117177013G>A		Intron Variant	1.17E-02	Estonians	4.82E-02	84.2	4.47E-20	Not available clinical information
89	rs17449231	NC_000007.13:g.117178929G>A		Intron Variant	1.27E-02	Estonians	3.42E-02	40.67	1.80E-10	Not available clinical information
90	rs17547533	NC_000007.13:g.117217134T>C		Intron Variant	1.24E-02	Estonians	1.96E-03	161.7	4.80E-37	Not available clinical information
91	rs1800095	NC_000007.13:g.117199709G>A		Coding Sequence Variant	1.20E-02	Estonians	3.29E-02	39.85	2.75E-10	Benign
92	rs1800098	NC_000007.13:g.117230454G>C	NP_000483.3:p.Gly576Ala	Coding Sequence Variant	5.67E-03	Estonians	3.05E-03	6.35	1.17E-02	Pathogenic
93	rs1800111	NC_000007.13:g.117250575G>C	NP_000483.3:p.Leu997Phe	Coding Sequence Variant	2.75E-03	Estonians	6.56E-04	19.45	1.03E-05	Pathogenic
94	rs1800120	NC_000007.13:g.117267592G>T	NP_000483.3:p.Arg1162Leu	Coding Sequence Variant	0.00E+00	Estonians	2.61E-03	7.61	5.81E-03	Pathogenic
95	rs213950	NC_000007.13:g.117199533G>A	NP_000483.3:p.Val470Met	Coding sequence variant	4.69E-01	Estonians	5.45E-01	68.25	1.44E-16	Benign
96	rs213987	NC_000007.13:g.117261293C>T		Intron Variant	3.79E-01	Estonians	4.40E-01	44.39	2.69E-11	Not available clinical information
97	rs2299445	NC_000007.13:g.117246315A>C		Intron Variant	2.65E-01	Estonians	9.43E-02	988.21	6.55E-217	Not available clinical information
98	rs34376865	NC_000007.13:g.117172340A>G		Intron Variant	6.53E-03	Estonians	4.03E-02	85.81	1.98E-20	Not available clinical information
99	rs62469442	NC_000007.13:g.117206695G>A		Intron Variant	4.98E-03	Estonians	1.16E-02	10.77	1.03E-03	Not available clinical information
100	rs73215927	NC_000007.13:g.117252977A>G		Intron Variant	2.27E-02	Estonians	3.08E-02	6.43	1.12E-02	Not available clinical information
101	rs74571530	NC_000007.13:g.117199648T>G	NP_000483.3:p.Phe508Cys	Coding Sequence Variant	0.00E+00	Estonians	2.21E-03	6.44	1.12E-02	Likely Pathogenic
102	rs756665	NC_000007.13:g.117128942A>C		Intron variant	4.69E-01	Estonians	5.46E-01	70.09	5.65E-17	Not available clinical information
103	rs77041199	NC_000007.13:g.117294477G>A		Intron Variant	1.20E-02	Estonians	6.20E-02	124.83	5.55E-29	Not available clinical information
104	rs115545701	NC_000007.13:g.117149143C>T	NP_000483.3:p.Arg74Trp	Coding Sequence Variant	1.38E-03	Northwestern Europeans	1.16E-04	39.74	2.90E-10	Likely Pathogenic
105	rs116900477	NC_000007.13:g.117202817A>G		Intron Variant	4.47E-03	Northwestern Europeans	2.37E-02	46.52	9.07E-12	Not available clinical information
106	rs11971167	NC_000007.13:g.117282582G>T	NP_000483.3:p.Asp1270Tyr	Coding Sequence Variant	1.72E-03	Northwestern Europeans	1.16E-04	64.41	1.01E-15	Pathogenic
107	rs121909034	NC_000007.13:g.117243663C>T	NP_000483.3:p.Ser912Leu	Coding Sequence Variant	6.93E-04	Northwestern Europeans	1.16E-04	8.28	4.00E-03	Pathogenic
108	rs13221882	NC_000007.13:g.117258266A>G		Intron Variant	1.44E-02	Northwestern Europeans	5.00E-02	77.4	1.39E-18	Not available clinical information
109	rs1429562	NC_000007.13:g.117259197T>C		Intron Variant	2.55E-02	Northwestern Europeans	4.40E-02	2021-08-23	1.07E-06	Not available clinical information
110	rs17449134	NC_000007.13:g.117177013G>A		Intron Variant	1.17E-02	Northwestern Europeans	3.53E-02	47.4	5.79E-12	Not available clinical information
111	rs17449231	NC_000007.13:g.117178929G>A		Intron Variant	1.27E-02	Northwestern Europeans	2.22E-02	2021-06-12	5.15E-04	Not available clinical information
112	rs1800076	NC_000007.13:g.117149147G>A	NP_000483.3:p.Arg75Gln	Coding Sequence Variant	7.91E-03	Northwestern Europeans	4.11E-02	81.29	1.95E-19	Likely Pathogenic
113	rs1800095	NC_000007.13:g.117199709G>A		Coding Sequence Variant	1.20E-02	Northwestern Europeans	2.13E-02	12	5.31E-04	Benign
114	rs1800120	NC_000007.13:g.117267592G>T	NP_000483.3:p.Arg1162Leu	Coding Sequence Variant	0.00E+00	Northwestern Europeans	1.40E-03	2021-08-04	4.35E-02	Pathogenic
115	rs191456345	NC_000007.13:g.117176630A>G	NP_000483.3:p.Arg258Gly	Coding Sequence Variant	1.72E-03	Northwestern Europeans	2.33E-04	27.66	1.45E-07	Likely Pathogenic
116	rs193922506	NC_000007.13:g.117235090G>A	NP_000483.3:p.Cys866Tyr	Coding Sequence Variant	6.90E-04	Northwestern Europeans	1.17E-04	8.14	4.34E-03	Uncertain Significance
117	rs213950	NC_000007.13:g.117199533G>A	NP_000483.3:p.Val470Met	Coding sequence variant	4.69E-01	Northwestern Europeans	4.09E-01	42.83	5.98E-11	Benign
118	rs213987	NC_000007.13:g.117261293C>T		Intron Variant	3.79E-01	Northwestern Europeans	3.30E-01	31.21	2.32E-08	Not available clinical information
119	rs2299445	NC_000007.13:g.117246315A>C		Intron Variant	2.65E-01	Northwestern Europeans	9.98E-02	879.76	2.47E-193	Not available clinical information
120	rs34376865	NC_000007.13:g.117172340A>G		Intron Variant	6.53E-03	Northwestern Europeans	2.52E-02	41.3	1.31E-10	Not available clinical information
121	rs373885282	NC_000007.13:g.117243686G>A	NP_000483.3:p.Val920Met	Coding Sequence Variant	6.87E-04	Northwestern Europeans	1.16E-04	8.19	4.22E-03	Not available clinical information
122	rs62469442	NC_000007.13:g.117206695G>A		Intron Variant	4.98E-03	Northwestern Europeans	1.73E-02	25.14	5.32E-07	Not available clinical information
123	rs73215927	NC_000007.13:g.117252977A>G		Intron Variant	2.27E-02	Northwestern Europeans	4.80E-02	40.83	1.66E-10	Not available clinical information
124	rs74571530	NC_000007.13:g.117199648T>G	NP_000483.3:p.Phe508Cys	Coding Sequence Variant	0.00E+00	Northwestern Europeans	1.69E-03	4.92	2.66E-02	Likely Pathogenic
125	rs756665	NC_000007.13:g.117128942A>C		Intron variant	4.69E-01	Northwestern Europeans	4.11E-01	40.06	2.46E-10	Not available clinical information
126	rs77041199	NC_000007.13:g.117294477G>A		Intron Variant	1.20E-02	Northwestern Europeans	3.13E-02	35.59	2.43E-09	Not available clinical information
127	rs78655421	NC_000007.13:g.117171029G>A	NP_000483.3:p.Arg117His	Coding Sequence Variant	0.00E+00	Northwestern Europeans	1.86E-03	5.38	2.03E-02	Pathogenic
128	rs80034486	NC_000007.13:g.117292931C>G	NP_000483.3:p.Asn1303Lys	Coding Sequence Variant	1.06E-03	Northwestern Europeans	1.16E-04	21.84	2.96E-06	Not available clinical information
129	rs116900477	NC_000007.13:g.117202817A>G		Intron Variant	4.47E-03	Southern europeans	1.89E-02	32.69	1.08E-08	Not available clinical information
130	rs1429562	NC_000007.13:g.117259197T>C		Intron Variant	2.55E-02	Southern europeans	7.55E-02	104.38	1.67E-24	Not available clinical information
131	rs150212784	NC_000007.14:g.117611595T>G	NP_000483.3:p.Phe1052Val	Coding Sequence Variant	0.00E+00	Southern europeans	9.43E-03	2021-07-27	1.41E-07	Pathogenic
132	rs17449134	NC_000007.13:g.117177013G>A		Intron Variant	1.17E-02	Southern europeans	3.77E-02	54.01	2.00E-13	Not available clinical information
133	rs17449231	NC_000007.13:g.117178929G>A		Intron Variant	1.27E-02	Southern europeans	1.89E-02	6	1.43E-02	Not available clinical information
134	rs17547533	NC_000007.13:g.117217134T>C		Intron Variant	1.24E-02	Southern europeans	2.83E-02	26.71	2.37E-07	Not available clinical information
135	rs1800095	NC_000007.13:g.117199709G>A		Coding Sequence Variant	1.20E-02	Southern europeans	1.89E-02	7.41	6.48E-03	Benign
136	rs1800098	NC_000007.13:g.117230454G>C	NP_000483.3:p.Gly576Ala	Coding Sequence Variant	5.67E-03	Southern europeans	2.83E-02	52.61	4.07E-13	Pathogenic
137	rs1800110	NC_000007.13:g.117243828T>C	NP_000483.3:p.Leu967Ser	Coding Sequence Variant	7.08E-04	Southern europeans	9.43E-03	2021-02-23	1.61E-06	Pathogenic
138	rs1800111	NC_000007.13:g.117250575G>C	NP_000483.3:p.Leu997Phe	Coding Sequence Variant	2.75E-03	Southern europeans	1.89E-02	40.94	1.57E-10	Pathogenic
139	rs201386642	C_000007.13:g.117234999G>T	NP_000483.3:p.Asp836Tyr	Coding Sequence Variant	3.44E-04	Southern europeans	9.43E-03	25.72	3.95E-07	Uncertain Significance
140	rs213950	NC_000007.13:g.117199533G>A	NP_000483.3:p.Val470Met	Coding sequence variant	4.69E-01	Southern europeans	4.15E-01	34.5	4.26E-09	Benign
141	rs213987	NC_000007.13:g.117261293C>T		Intron Variant	3.79E-01	Southern europeans	4.34E-01	36.24	1.75E-09	Not available clinical information
142	rs2299445	NC_000007.13:g.117246315A>C		Intron Variant	2.65E-01	Southern europeans	7.55E-02	1490.89	0.00E+00	Not available clinical information
143	rs62469442	NC_000007.13:g.117206695G>A		Intron Variant	4.98E-03	Southern europeans	9.43E-03	5.98	1.45E-02	Not available clinical information
144	rs73215927	NC_000007.13:g.117252977A>G		Intron Variant	2.27E-02	Southern europeans	7.55E-02	116.31	4.06E-27	Not available clinical information
145	rs74571530	NC_000007.13:g.117199648T>G	NP_000483.3:p.Phe508Cys	Coding Sequence Variant	0.00E+00	Southern europeans	9.43E-03	27.66	1.44E-07	Likely Pathogenic
146	rs756665	NC_000007.13:g.117128942A>C		Intron variant	4.69E-01	Southern europeans	4.15E-01	34.6	4.05E-09	Not available clinical information
147	rs77041199	NC_000007.13:g.117294477G>A		Intron Variant	1.20E-02	Southern europeans	2.83E-02	27.97	1.23E-07	Not available clinical information
